# Supplementary material for: Transcriptomic and anatomic profiling reveal the germination process of different wheat varieties in response to waterlogging stress
Source: BMC Genet. 2020 Aug 28;21:93. doi: 10.1186/s12863-020-00901-y (PMC7456028; doi:10.1186/s12863-020-00901-y)
Supplement: Supplementary file 1 — Additional file 1: Table S1. Summary of the RNA-Seq data collected from the seeds of three wheat varieties (ZM22, BN207 and BN607) under the waterlogging and control treatments. [file 12863_2020_901_MOESM1_ESM.xlsx]

## Sheet: Table S1
Table S1. Summary of the RNA-Seq data collected from the seeds of three wheat varieties (ZM22, BN207 and BN607) under the waterlogging and control treatments.
Sample	No.of Raw reads	Base	No.of Valid reads	Base	Valid Ratio(reads)	Percentage of Clean Q30 (%)	Percentage of Clean GC (%)
C72_BN607_1	68103334	10.22G	67868776	10.18G	99.66	98.11	53.5
C72_BN607_2	67535008	10.13G	67265280	10.09G	99.6	98.27	53
C72_BN607_3	67510368	10.13G	67354784	10.10G	99.77	98.07	53.5
C72_BN207_1	64410456	9.66G	64248140	9.64G	99.75	98.15	54
C72_BN207_2	68935938	10.34G	68747158	10.31G	99.73	98.15	53.5
C72_BN207_3	66417724	9.96G	66148340	9.92G	99.59	98.02	53
C72_ZM22_1	65428296	9.81G	65166070	9.77G	99.6	98.07	53.5
C72_ZM22_2	68502554	10.28G	68301304	10.25G	99.71	98.22	53
C72_ZM22_3	69393958	10.41G	69231324	10.38G	99.77	98.03	54
W72_BN607_1	49640548	7.45G	49424458	7.41G	99.56	98.44	53
W72_BN607_2	63662774	9.55G	63423324	9.51G	99.62	98.11	53.5
W72_BN607_3	64307042	9.65G	64126854	9.62G	99.72	98.22	52
W72_BN207_1	64547902	9.68G	64315438	9.65G	99.64	98.12	54
W72_BN207_2	65755740	9.86G	65533162	9.83G	99.66	98.25	54
W72_BN207_3	64981800	9.75G	64764432	9.71G	99.67	97.62	53
W72_ZM22_1	48475034	7.27G	48273292	7.24G	99.58	98.39	53
W72_ZM22_2	64196830	9.63G	63969762	9.60G	99.65	98.32	53.5
W72_ZM22_3	60794930	9.12G	60565310	9.08G	99.62	98.38	54
