# Supplementary material for: Transcriptomic and anatomic profiling reveal the germination process of different wheat varieties in response to waterlogging stress
Source: BMC Genet. 2020 Aug 28;21:93. doi: 10.1186/s12863-020-00901-y (PMC7456028; doi:10.1186/s12863-020-00901-y)
Supplement: Supplementary file 2 — Additional file 2: Table S2. Summary of the genome alignment distribution of the RNA-Seq data. [file 12863_2020_901_MOESM2_ESM.xlsx]

## Sheet: Table S2
Table S2. Summary of the genome alignment distributin of the RNA-Seq data
Samples	exon (%)	intron (%)	intergenic (%)
C72_BN607_1	92.42	2.36	5.22
C72_BN607_2	92.42	2.51	5.07
C72_BN607_3	92.5	2.39	5.11
C72_BN207_1	92.25	2.68	5.08
C72_BN207_2	92.68	2.23	5.09
C72_BN207_3	92.8	2.2	4.99
C72_ZM22_1	91.11	3.79	5.1
C72_ZM22_2	92.04	3.33	4.62
C72_ZM22_3	92.63	2.35	5.01
W72_BN607_1	92.13	2.77	5.09
W72_BN607_2	92.38	2.25	5.37
W72_BN607_3	91.82	2.7	5.48
W72_BN207_1	92.69	2.2	5.11
W72_BN207_2	93.27	2.2	4.54
W72_BN207_3	92.24	2.93	4.83
W72_ZM22_1	91.72	3.84	4.44
W72_ZM22_2	92.59	2.75	4.66
W72_ZM22_3	92.62	2.51	4.87
