# Supplementary material for: Transcriptomic and anatomic profiling reveal the germination process of different wheat varieties in response to waterlogging stress
Source: BMC Genet. 2020 Aug 28;21:93. doi: 10.1186/s12863-020-00901-y (PMC7456028; doi:10.1186/s12863-020-00901-y)
Supplement: Supplementary file 3 — Additional file 3: Table S3. Summary of the GO results of the DEGs. [file 12863_2020_901_MOESM3_ESM.xls]

## Sheet: Table S3
Table S3. Summary of GO results of the differentially expressed genes
W72_22 vs C72_22							W72_207 vs C72_207							W72_607 vs C72_607
GO_function	GO_ID	GO_Term	S gene number	TS gene number	pvalue		GO_function	GO_ID	GO_Term	S gene number	TS gene number	pvalue		GO_function	GO_ID	GO_Term	S gene number	TS gene number	pvalue
biological_process	GO:0009737	response to abscisic acid	20	298	5.41877e-09		biological_process	GO:0009631	cold acclimation	18	409	2.22045e-16		biological_process	GO:0045493	xylan catabolic process	17	1338	4.44089e-16
	GO:0009751	response to salicylic acid	14	298	1.43978e-08			GO:0009737	response to abscisic acid	39	409	3.33067e-16			GO:0046373	L-arabinose metabolic process	10	1338	2.94211e-13
	GO:0009687	abscisic acid metabolic process	3	298	6.50845e-08			GO:0009414	response to water deprivation	29	409	1.44329e-15			GO:0019438	aromatic compound biosynthetic process	20	1338	3.2252e-13
	GO:0010226	response to lithium ion	4	298	2.1674e-06			GO:0050832	defense response to fungus	25	409	1.77636e-14			GO:0071333	cellular response to glucose stimulus	8	1338	1.28853e-10
	GO:0044419	interspecies interaction between organisms	3	298	3.59047e-06			GO:0019438	aromatic compound biosynthetic process	9	409	5.48645e-08			GO:0003333	amino acid transmembrane transport	20	1338	2.85329e-10
	GO:0046208	spermine catabolic process	3	298	5.36958e-06			GO:0010226	response to lithium ion	5	409	1.57746e-07			GO:0009693	ethylene biosynthetic process	11	1338	6.94332e-09
	GO:0042542	response to hydrogen peroxide	7	298	6.92285e-06			GO:0016998	cell wall macromolecule catabolic process	7	409	2.86343e-07			GO:0051603	proteolysis involved in cellular protein catabolic process	27	1338	8.73124e-09
	GO:0046854	phosphatidylinositol phosphorylation	3	298	1.04843e-05			GO:0031640	killing of cells of other organism	5	409	7.16349e-06			GO:0009992	cellular water homeostasis	15	1338	1.09014e-08
	GO:0033609	oxalate metabolic process	7	298	1.32727e-05			GO:0006873	cellular ion homeostasis	5	409	8.78369e-06			GO:0009414	response to water deprivation	39	1338	1.09164e-08
	GO:0033356	UDP-L-arabinose metabolic process	3	298	1.39373e-05			GO:0010344	seed oilbody biogenesis	3	409	1.96706e-05			GO:0010089	xylem development	17	1338	6.34959e-08
	GO:0044550	secondary metabolite biosynthetic process	13	298	1.63106e-05			GO:0009269	response to desiccation	4	409	3.77228e-05			GO:0034220	ion transmembrane transport	15	1338	9.61937e-08
	GO:0009414	response to water deprivation	13	298	1.6535e-05			GO:0032544	plastid translation	3	409	7.30628e-05			GO:0008643	carbohydrate transport	15	1338	1.14919e-07
	GO:0006598	polyamine catabolic process	3	298	4.24387e-05			GO:0050826	response to freezing	3	409	0.000129422			GO:0009409	response to cold	37	1338	1.83005e-07
	GO:0015811	L-cystine transport	2	298	4.85737e-05			GO:0042793	transcription from plastid promoter	3	409	0.000275172			GO:0042938	dipeptide transport	15	1338	4.66453e-07
	GO:0006873	cellular ion homeostasis	4	298	5.17342e-05			GO:0045493	xylan catabolic process	4	409	0.000354093			GO:0042939	tripeptide transport	12	1338	6.74012e-07
	GO:0006723	cuticle hydrocarbon biosynthetic process	2	298	0.000240928			GO:0006342	chromatin silencing	6	409	0.00037378			GO:1901657	glycosyl compound metabolic process	12	1338	7.44956e-07
	GO:0009723	response to ethylene	8	298	0.000293227			GO:0006334	nucleosome assembly	6	409	0.000464022			GO:0009809	lignin biosynthetic process	25	1338	1.47401e-06
	GO:0009845	seed germination	5	298	0.000481777			GO:0010266	response to vitamin B1	2	409	0.000631081			GO:0055114	oxidation-reduction process	81	1338	2.0089e-06
	GO:0008202	steroid metabolic process	3	298	0.00081458			GO:0009793	embryo development ending in seed dormancy	14	409	0.000700953			GO:0006979	response to oxidative stress	28	1338	3.36617e-06
	GO:0055114	oxidation-reduction process	22	298	0.000944288			GO:0010154	fruit development	4	409	0.000709057			GO:0042128	nitrate assimilation	12	1338	4.11935e-06
	GO:0030244	cellulose biosynthetic process	4	298	0.00107287			GO:2000377	regulation of reactive oxygen species metabolic process	4	409	0.000786168			GO:0006562	proline catabolic process	3	1338	5.93755e-06
	GO:0009832	plant-type cell wall biogenesis	5	298	0.00123773			GO:0019915	lipid storage	3	409	0.000968068			GO:0010133	proline catabolic process to glutamate	3	1338	5.93755e-06
	GO:0043447	alkane biosynthetic process	2	298	0.00143074			GO:0042026	protein refolding	3	409	0.00105176			GO:0006857	oligopeptide transport	18	1338	6.82044e-06
	GO:0052696	flavonoid glucuronidation	10	298	0.00200346			GO:0010159	specification of organ position	2	409	0.00107394			GO:0015706	nitrate transport	13	1338	7.03927e-06
	GO:0009651	response to salt stress	11	298	0.00260844			GO:0009845	seed germination	5	409	0.00195998			GO:0042744	hydrogen peroxide catabolic process	16	1338	1.02948e-05
	GO:0045333	cellular respiration	2	298	0.00265296			GO:0009944	polarity specification of adaxial/abaxial axis	3	409	0.00257344			GO:0006749	glutathione metabolic process	19	1338	2.01642e-05
	GO:0009611	response to wounding	9	298	0.00288793			GO:0010450	inflorescence meristem growth	2	409	0.00266535			GO:0051091	positive regulation of sequence-specific DNA binding transcription factor activity	3	1338	2.34281e-05
	GO:0006950	response to stress	4	298	0.00364739			GO:0048443	stamen development	2	409	0.00266535			GO:0090400	stress-induced premature senescence	3	1338	2.34281e-05
	GO:0071555	cell wall organization	8	298	0.00388232			GO:0010103	stomatal complex morphogenesis	2	409	0.00306417			GO:0044550	secondary metabolite biosynthetic process	31	1338	3.28499e-05
	GO:0016998	cell wall macromolecule catabolic process	3	298	0.00395979			GO:0003006	developmental process involved in reproduction	2	409	0.00348911			GO:0030163	protein catabolic process	20	1338	3.57926e-05
	GO:0006970	response to osmotic stress	7	298	0.00407242			GO:0010109	regulation of photosynthesis	2	409	0.00393989			GO:0019566	arabinose metabolic process	3	1338	0.000113989
	GO:0009733	response to auxin	8	298	0.00415092			GO:0051103	DNA ligation involved in DNA repair	2	409	0.0044162			GO:0015833	peptide transport	9	1338	0.000198794
	GO:0009813	flavonoid biosynthetic process	10	298	0.00526635			GO:0030042	actin filament depolymerization	2	409	0.00491774			GO:1901430	positive regulation of syringal lignin biosynthetic process	9	1338	0.000295126
	GO:0042343	indole glucosinolate metabolic process	2	298	0.00613367			GO:1902183	regulation of shoot apical meristem development	2	409	0.00491774			GO:0010051	xylem and phloem pattern formation	7	1338	0.000306265
	GO:0000271	polysaccharide biosynthetic process	3	298	0.00665509			GO:0010158	abaxial cell fate specification	2	409	0.00599538			GO:0030001	metal ion transport	16	1338	0.000346038
	GO:0016132	brassinosteroid biosynthetic process	3	298	0.00788752			GO:0045165	cell fate commitment	2	409	0.00599538			GO:0006537	glutamate biosynthetic process	3	1338	0.00045961
	GO:0019915	lipid storage	2	298	0.00884718			GO:0006273	lagging strand elongation	2	409	0.00779387			GO:0070544	histone H3-K36 demethylation	3	1338	0.00045961
	GO:0010268	brassinosteroid homeostasis	3	298	0.00997278			GO:0009853	photorespiration	3	409	0.0084855			GO:1902074	response to salt	3	1338	0.00045961
	GO:0009607	response to biotic stimulus	1	298	0.0120593			GO:0030150	protein import into mitochondrial matrix	3	409	0.0084855			GO:0046916	cellular transition metal ion homeostasis	15	1338	0.000510272
	GO:0046686	response to cadmium ion	8	298	0.0121364			GO:0009627	systemic acquired resistance	3	409	0.00977778			GO:0071281	cellular response to iron ion	7	1338	0.000589189
	GO:0006869	lipid transport	5	298	0.0132115			GO:0008361	regulation of cell size	2	409	0.00980403			GO:0006508	proteolysis	32	1338	0.000826494
	GO:0016125	sterol metabolic process	3	298	0.0140979			GO:0006032	chitin catabolic process	3	409	0.0115457			GO:0006032	chitin catabolic process	7	1338	0.000851628
	GO:0009992	cellular water homeostasis	3	298	0.0147105			GO:0048510	regulation of timing of transition from vegetative to reproductive phase	3	409	0.0115457			GO:0000380	alternative mRNA splicing, via spliceosome	3	1338	0.000878628
	GO:0009741	response to brassinosteroid	3	298	0.016307			GO:0006979	response to oxidative stress	8	409	0.0158786			GO:0009624	response to nematode	8	1338	0.000971048
	GO:0048235	pollen sperm cell differentiation	2	298	0.019539			GO:0009744	response to sucrose	3	409	0.0160439			GO:0008219	cell death	7	1338	0.00104858
	GO:0009649	entrainment of circadian clock	1	298	0.0200182			GO:0006778	porphyrin-containing compound metabolic process	1	409	0.0165263			GO:0006880	intracellular sequestering of iron ion	5	1338	0.00105455
	GO:2000605	positive regulation of secondary growth	1	298	0.0200182			GO:2000013	regulation of arginine biosynthetic process via ornithine	1	409	0.0165263			GO:0048439	flower morphogenesis	3	1338	0.00115573
	GO:0009686	gibberellin biosynthetic process	2	298	0.0209457			GO:0042304	regulation of fatty acid biosynthetic process	1	409	0.0165263			GO:0033539	fatty acid beta-oxidation using acyl-CoA dehydrogenase	4	1338	0.00116753
	GO:0034220	ion transmembrane transport	3	298	0.022436			GO:0006808	regulation of nitrogen utilization	1	409	0.0165263			GO:0035336	long-chain fatty-acyl-CoA metabolic process	4	1338	0.00135104
	GO:0008643	carbohydrate transport	3	298	0.0232286			GO:0009813	flavonoid biosynthetic process	11	409	0.0167756			GO:0071421	manganese ion transmembrane transport	5	1338	0.00143608
	GO:0010241	ent-kaurene oxidation to kaurenoic acid	1	298	0.0239736			GO:0010093	specification of floral organ identity	2	409	0.0188671			GO:1900057	positive regulation of leaf senescence	3	1338	0.00148225
	GO:0042362	fat-soluble vitamin biosynthetic process	1	298	0.0239736			GO:0009718	anthocyanin-containing compound biosynthetic process	2	409	0.0198151			GO:0007623	circadian rhythm	9	1338	0.001596
	GO:0009915	phloem sucrose loading	1	298	0.0239736			GO:0006970	response to osmotic stress	7	409	0.0205577			GO:0030026	cellular manganese ion homeostasis	5	1338	0.00174133
	GO:0009303	rRNA transcription	1	298	0.0239736			GO:0009933	meristem structural organization	2	409	0.0217695			GO:0006308	DNA catabolic process	4	1338	0.00228725
	GO:0016042	lipid catabolic process	6	298	0.0262636			GO:2000024	regulation of leaf development	2	409	0.0217695			GO:0010119	regulation of stomatal movement	8	1338	0.00229155
	GO:0042742	defense response to bacterium	6	298	0.0270683			GO:0009553	embryo sac development	3	409	0.0270034			GO:0042550	photosystem I stabilization	3	1338	0.00229521
	GO:0009852	auxin catabolic process	1	298	0.0279131			GO:0010183	pollen tube guidance	3	409	0.0270034			GO:0010043	response to zinc ion	7	1338	0.00234766
	GO:0042989	sequestering of actin monomers	1	298	0.0279131			GO:0006546	glycine catabolic process	1	409	0.0273921			GO:0055088	lipid homeostasis	4	1338	0.00257686
	GO:0009793	embryo development ending in seed dormancy	8	298	0.0338399			GO:1901430	positive regulation of syringal lignin biosynthetic process	3	409	0.0276034			GO:0019748	secondary metabolic process	6	1338	0.00278255
	GO:0009753	response to jasmonic acid	4	298	0.0355004			GO:0019048	modulation by virus of host morphology or physiology	2	409	0.0280834			GO:0032940	secretion by cell	3	1338	0.00278699
	GO:0044571	[2Fe-2S] cluster assembly	1	298	0.0357447			GO:0010286	heat acclimation	2	409	0.030332			GO:2000605	positive regulation of secondary growth	2	1338	0.00316424
	GO:0019307	mannose biosynthetic process	1	298	0.0357447			GO:0046184	aldehyde biosynthetic process	1	409	0.03278			GO:0071577	zinc II ion transmembrane transport	5	1338	0.0031887
	GO:0031930	mitochondria-nucleus signaling pathway	1	298	0.0357447			GO:0002184	cytoplasmic translational termination	1	409	0.03278			GO:0006097	glyoxylate cycle	4	1338	0.00322957
	GO:0009407	toxin catabolic process	3	298	0.0389915			GO:2000122	negative regulation of stomatal complex development	1	409	0.03278			GO:0005983	starch catabolic process	6	1338	0.00380915
	GO:0010344	seed oilbody biogenesis	1	298	0.0396369			GO:0010023	proanthocyanidin biosynthetic process	1	409	0.03278			GO:0010037	response to carbon dioxide	3	1338	0.00395299
	GO:0009409	response to cold	7	298	0.0405557			GO:2000027	regulation of organ morphogenesis	1	409	0.03278			GO:0050826	response to freezing	3	1338	0.00395299
	GO:0098542	defense response to other organism	2	298	0.0426923			GO:0010148	transpiration	1	409	0.03278			GO:0009964	negative regulation of flavonoid biosynthetic process	4	1338	0.00398659
	GO:0009631	cold acclimation	3	298	0.0427658			GO:0009620	response to fungus	3	409	0.0339904			GO:0009963	positive regulation of flavonoid biosynthetic process	5	1338	0.00401763
	GO:0051973	positive regulation of telomerase activity	1	298	0.0435134			GO:0010431	seed maturation	2	409	0.0362509			GO:0042542	response to hydrogen peroxide	9	1338	0.00420638
	GO:0005983	starch catabolic process	2	298	0.0436458			GO:0009662	etioplast organization	1	409	0.0381382			GO:0006869	lipid transport	14	1338	0.00440147
	GO:0006032	chitin catabolic process	2	298	0.0455762			GO:0006807	nitrogen compound metabolic process	2	409	0.0425729			GO:0046355	mannan catabolic process	3	1338	0.00463141
	GO:0010025	wax biosynthetic process	2	298	0.0495294			GO:0052096	formation by symbiont of syncytium involving giant cell for nutrient acquisition from host	1	409	0.0434668			GO:0009821	alkaloid biosynthetic process	2	1338	0.00468936
cellular_component	GO:0005576	extracellular region	40	298	1.26408e-07			GO:0046785	microtubule polymerization	1	409	0.0434668			GO:0010434	bract formation	2	1338	0.00468936
	GO:0005618	cell wall	20	298	1.53332e-05			GO:0000280	nuclear division	1	409	0.0434668			GO:0019760	glucosinolate metabolic process	2	1338	0.00468936
	GO:0042807	central vacuole	3	298	0.000354961			GO:0071731	response to nitric oxide	1	409	0.0434668			GO:0010254	nectary development	2	1338	0.00468936
	GO:0045273	respiratory chain complex II	3	298	0.000421014			GO:0009658	chloroplast organization	4	409	0.0441952			GO:0051562	negative regulation of mitochondrial calcium ion concentration	2	1338	0.00468936
	GO:0009505	plant-type cell wall	10	298	0.00458037			GO:0042744	hydrogen peroxide catabolic process	4	409	0.0458993			GO:0009395	phospholipid catabolic process	2	1338	0.00468936
	GO:0043231	intracellular membrane-bounded organelle	10	298	0.0111585			GO:0000302	response to reactive oxygen species	2	409	0.047903			GO:0032025	response to cobalt ion	2	1338	0.00468936
	GO:0005811	lipid particle	2	298	0.0168514			GO:0009790	embryo development	1	409	0.0487659			GO:0033591	response to L-ascorbic acid	2	1338	0.00468936
	GO:0005575	cellular_component	9	298	0.0334903			GO:0070544	histone H3-K36 demethylation	1	409	0.0487659			GO:0009834	plant-type secondary cell wall biogenesis	8	1338	0.00472745
	GO:0009705	plant-type vacuole membrane	4	298	0.0456039		cellular_component	GO:0000786	nucleosome	15	409	4.64092e-11			GO:0043068	positive regulation of programmed cell death	5	1338	0.00572418
molecular_function	GO:0016709	oxidoreductase activity, acting on paired donors, with incorporation or reduction of molecular oxygen, NAD(P)H as one donor, and incorporation of one atom of oxygen	16	298	9.5622e-08			GO:0005576	extracellular region	46	409	2.57876e-06			GO:0010150	leaf senescence	8	1338	0.00627041
	GO:0016491	oxidoreductase activity	14	298	8.68116e-06			GO:0005829	cytosol	52	409	1.7868e-05			GO:0010266	response to vitamin B1	2	1338	0.00648639
	GO:0046564	oxalate decarboxylase activity	7	298	1.32727e-05			GO:0000790	nuclear chromatin	6	409	9.71652e-05			GO:0008295	spermidine biosynthetic process	2	1338	0.00648639
	GO:0070524	11-beta-hydroxysteroid dehydrogenase (NADP+) activity	3	298	1.39373e-05			GO:0009534	chloroplast thylakoid	9	409	0.000274087			GO:0006597	spermine biosynthetic process	2	1338	0.00648639
	GO:0072582	17-beta-hydroxysteroid dehydrogenase (NADP+) activity	3	298	1.39373e-05			GO:0009506	plasmodesma	28	409	0.00121047			GO:0052544	defense response by callose deposition in cell wall	3	1338	0.00706974
	GO:0072555	17-beta-ketosteroid reductase activity	3	298	1.39373e-05			GO:0010319	stromule	4	409	0.00126235			GO:0042752	regulation of circadian rhythm	5	1338	0.00741483
	GO:0052691	UDP-arabinopyranose mutase activity	3	298	1.39373e-05			GO:0031305	integral component of mitochondrial inner membrane	3	409	0.00165004			GO:0002237	response to molecule of bacterial origin	4	1338	0.00756007
	GO:0052895	N1-acetylspermine:oxygen oxidoreductase (N1-acetylspermidine-forming) activity	3	298	2.29222e-05			GO:0005744	mitochondrial inner membrane presequence translocase complex	3	409	0.00165004			GO:0033609	oxalate metabolic process	9	1338	0.00795605
	GO:0052894	norspermine:oxygen oxidoreductase activity	3	298	2.29222e-05			GO:0005618	cell wall	19	409	0.00240319			GO:0051085	chaperone mediated protein folding requiring cofactor	3	1338	0.00802189
	GO:0052793	pectin acetylesterase activity	3	298	2.29222e-05			GO:0005811	lipid particle	3	409	0.00257344			GO:0009251	glucan catabolic process	4	1338	0.00819886
	GO:0052901	spermine:oxygen oxidoreductase (spermidine-forming) activity	3	298	2.29222e-05			GO:0009579	thylakoid	7	409	0.00329761			GO:0009631	cold acclimation	9	1338	0.00849297
	GO:0004430	1-phosphatidylinositol 4-kinase activity	3	298	3.50543e-05			GO:0000788	nuclear nucleosome	4	409	0.00360008			GO:0005975	carbohydrate metabolic process	17	1338	0.0084953
	GO:0004568	chitinase activity	6	298	3.61071e-05			GO:0005774	vacuolar membrane	14	409	0.00853576			GO:0008202	steroid metabolic process	4	1338	0.008872
	GO:0046592	polyamine oxidase activity	3	298	4.24387e-05			GO:0009941	chloroplast envelope	13	409	0.00972402			GO:0071555	cell wall organization	20	1338	0.00994364
	GO:0015184	L-cystine transmembrane transporter activity	2	298	4.85737e-05			GO:0015629	actin cytoskeleton	2	409	0.0128007			GO:0009635	response to herbicide	3	1338	0.0101427
	GO:0016773	phosphotransferase activity, alcohol group as acceptor	3	298	0.000354961			GO:0005667	transcription factor complex	3	409	0.0143103			GO:0019048	modulation by virus of host morphology or physiology	4	1338	0.0103241
	GO:0052689	carboxylic ester hydrolase activity	10	298	0.00064465			GO:0009508	plastid chromosome	2	409	0.0198151			GO:0010442	guard cell morphogenesis	2	1338	0.0108551
	GO:0008453	alanine-glyoxylate transaminase activity	2	298	0.00122962			GO:0031966	mitochondrial membrane	3	409	0.0313513			GO:0052541	plant-type cell wall cellulose metabolic process	2	1338	0.0108551
	GO:0004198	calcium-dependent cysteine-type endopeptidase activity	2	298	0.00143074			GO:0000427	plastid-encoded plastid RNA polymerase complex	1	409	0.03278			GO:0009954	proximal/distal pattern formation	2	1338	0.0108551
	GO:0008061	chitin binding	4	298	0.00239759			GO:0022626	cytosolic ribosome	3	409	0.0448729			GO:0019375	galactolipid biosynthetic process	3	1338	0.0113134
	GO:0080043	quercetin 3-O-glucosyltransferase activity	9	298	0.00310439		molecular_function	GO:0004568	chitinase activity	10	409	1.43166e-08			GO:0045841	negative regulation of mitotic metaphase/anaphase transition	3	1338	0.0113134
	GO:0080044	quercetin 7-O-glucosyltransferase activity	9	298	0.00310439			GO:0046982	protein heterodimerization activity	14	409	8.22508e-08			GO:0016311	dephosphorylation	8	1338	0.0115857
	GO:0016760	cellulose synthase (UDP-forming) activity	3	298	0.00354603			GO:0008171	O-methyltransferase activity	9	409	1.03944e-07			GO:0009867	jasmonic acid mediated signaling pathway	8	1338	0.0123792
	GO:0051119	sugar transmembrane transporter activity	3	298	0.00354603			GO:0008429	phosphatidylethanolamine binding	5	409	1.24067e-06			GO:0031407	oxylipin metabolic process	2	1338	0.0134069
	GO:0016759	cellulose synthase activity	3	298	0.00572205			GO:0031176	endo-1,4-beta-xylanase activity	4	409	4.19025e-06			GO:0009627	systemic acquired resistance	5	1338	0.01451
	GO:0051213	dioxygenase activity	6	298	0.00637262			GO:0030414	peptidase inhibitor activity	5	409	5.18149e-06			GO:0001736	establishment of planar polarity	2	1338	0.016191
	GO:0004497	monooxygenase activity	7	298	0.00958851			GO:0008757	S-adenosylmethionine-dependent methyltransferase activity	11	409	3.41836e-05			GO:0034484	raffinose catabolic process	2	1338	0.016191
	GO:0045735	nutrient reservoir activity	2	298	0.0103704			GO:0016210	naringenin-chalcone synthase activity	3	409	0.000153058			GO:0006811	ion transport	6	1338	0.0165601
	GO:0036033	mediator complex binding	1	298	0.0120593			GO:0008061	chitin binding	5	409	0.00104517			GO:0000162	tryptophan biosynthetic process	4	1338	0.0165818
	GO:0015254	glycerol channel activity	3	298	0.0147105			GO:0043295	glutathione binding	2	409	0.00107394			GO:0080143	regulation of amino acid export	3	1338	0.0167485
	GO:0015250	water channel activity	3	298	0.0153379			GO:0003674	molecular_function	68	409	0.00136085			GO:0009115	xanthine catabolic process	3	1338	0.0167485
	GO:0003993	acid phosphatase activity	3	298	0.0216586			GO:0008266	poly(U) RNA binding	3	409	0.00176655			GO:0010345	suberin biosynthetic process	4	1338	0.0176323
	GO:0010176	homogentisate phytyltransferase activity	1	298	0.0239736			GO:0031492	nucleosomal DNA binding	2	409	0.00306417			GO:0050968	detection of chemical stimulus involved in sensory perception of pain	1	1338	0.0181212
	GO:0036455	iron-sulfur transferase activity	1	298	0.0239736			GO:0003677	DNA binding	38	409	0.003792			GO:0050966	detection of mechanical stimulus involved in sensory perception of pain	1	1338	0.0181212
	GO:0071614	linoleic acid epoxygenase activity	1	298	0.0239736			GO:0008891	glycolate oxidase activity	2	409	0.00657089			GO:2000001	regulation of DNA damage checkpoint	1	1338	0.0181212
	GO:0004719	protein-L-isoaspartate (D-aspartate) O-methyltransferase activity	1	298	0.0239736			GO:0003910	DNA ligase (ATP) activity	2	409	0.00779387			GO:0010033	response to organic substance	1	1338	0.0181212
	GO:0004802	transketolase activity	1	298	0.0279131			GO:0016165	linoleate 13S-lipoxygenase activity	2	409	0.00844078			GO:0048265	response to pain	1	1338	0.0181212
	GO:0004722	protein serine/threonine phosphatase activity	5	298	0.0280988			GO:0008379	thioredoxin peroxidase activity	1	409	0.011048			GO:0019233	sensory perception of pain	1	1338	0.0181212
	GO:0008289	lipid binding	5	298	0.0317145			GO:0010307	acetylglutamate kinase regulator activity	1	409	0.0165263			GO:0050955	thermoception	1	1338	0.0181212
	GO:0009916	alternative oxidase activity	1	298	0.0318368			GO:0016730	oxidoreductase activity, acting on iron-sulfur proteins as donors	1	409	0.0165263			GO:0035066	positive regulation of histone acetylation	3	1338	0.0182979
	GO:0046577	long-chain-alcohol oxidase activity	1	298	0.0318368			GO:0046522	S-methyl-5-thioribose kinase activity	1	409	0.0165263			GO:0006970	response to osmotic stress	16	1338	0.0187576
	GO:0016788	hydrolase activity, acting on ester bonds	5	298	0.0341858			GO:0016597	amino acid binding	3	409	0.0213941			GO:1902128	(-)-lariciresinol catabolic process	2	1338	0.0191981
	GO:0004392	heme oxygenase (decyclizing) activity	1	298	0.0357447			GO:0004573	mannosyl-oligosaccharide glucosidase activity	1	409	0.0219742			GO:1902132	(+)-lariciresinol biosynthetic process	2	1338	0.0191981
	GO:0008746	NAD(P)+ transhydrogenase activity	1	298	0.0357447			GO:0003779	actin binding	4	409	0.0309451			GO:1902125	(+)-pinoresinol catabolic process	2	1338	0.0191981
	GO:0003785	actin monomer binding	1	298	0.0396369			GO:0004729	oxygen-dependent protoporphyrinogen oxidase activity	1	409	0.03278			GO:1902135	(+)-secoisolariciresinol biosynthetic process	2	1338	0.0191981
	GO:0046910	pectinesterase inhibitor activity	2	298	0.0436458			GO:0016630	protochlorophyllide reductase activity	1	409	0.03278			GO:0009081	branched-chain amino acid metabolic process	2	1338	0.0191981
	GO:0016298	lipase activity	3	298	0.046141			GO:0008878	glucose-1-phosphate adenylyltransferase activity	1	409	0.0381382			GO:0034051	negative regulation of plant-type hypersensitive response	2	1338	0.0191981
								GO:0046974	histone methyltransferase activity (H3-K9 specific	1	409	0.0381382			GO:0007568	aging	5	1338	0.0193469
								GO:0015066	alpha-amylase inhibitor activity	1	409	0.0487659			GO:0002213	defense response to insect	3	1338	0.0199243
								GO:0046975	histone methyltransferase activity (H3-K36 specific	1	409	0.0487659			GO:0051707	response to other organism	7	1338	0.0206729
															GO:0031348	negative regulation of defense response	4	1338	0.0210283
															GO:0006807	nitrogen compound metabolic process	4	1338	0.022243
															GO:0080168	abscisic acid transport	2	1338	0.0224191
															GO:0009807	lignan biosynthetic process	2	1338	0.0224191
															GO:0009685	gibberellin metabolic process	3	1338	0.0234081
															GO:0009269	response to desiccation	3	1338	0.0234081
															GO:0009813	flavonoid biosynthetic process	26	1338	0.0236046
															GO:0019915	lipid storage	3	1338	0.0252656
															GO:0007275	multicellular organism development	21	1338	0.0254069
															GO:1902609	(R)-2-hydroxy-alpha-linolenic acid biosynthetic process	2	1338	0.0258454
															GO:0009871	jasmonic acid and ethylene-dependent systemic resistance, ethylene mediated signaling pathway	2	1338	0.0258454
															GO:0042026	protein refolding	3	1338	0.0272001
															GO:0043067	regulation of programmed cell death	3	1338	0.0272001
															GO:1900039	positive regulation of cellular response to hypoxia	2	1338	0.0294686
															GO:0045595	regulation of cell differentiation	2	1338	0.0294686
															GO:0031000	response to caffeine	2	1338	0.0294686
															GO:0032355	response to estradiol	2	1338	0.0294686
															GO:0009413	response to flooding	2	1338	0.0294686
															GO:0071215	cellular response to abscisic acid stimulus	3	1338	0.0312989
															GO:0006680	glucosylceramide catabolic process	2	1338	0.0332802
															GO:0015969	guanosine tetraphosphate metabolic process	2	1338	0.0332802
															GO:0006865	amino acid transport	3	1338	0.0334627
															GO:0014070	response to organic cyclic compound	1	1338	0.0359143
															GO:0030245	cellulose catabolic process	4	1338	0.0401547
															GO:0009639	response to red or far red light	2	1338	0.0414373
															GO:0009611	response to wounding	20	1338	0.042165
															GO:2000280	regulation of root development	4	1338	0.0437482
															GO:0005987	sucrose catabolic process	3	1338	0.0454066
															GO:0001708	cell fate specification	2	1338	0.0457674
															GO:0045333	cellular respiration	2	1338	0.0457674
															GO:0000103	sulfate assimilation	5	1338	0.048686
														cellular_component	GO:0005576	extracellular region	135	1338	3.53739e-12
															GO:0009705	plant-type vacuole membrane	26	1338	5.89792e-10
															GO:0005773	vacuole	57	1338	1.48126e-09
															GO:0048046	apoplast	38	1338	2.87422e-08
															GO:0005887	integral component of plasma membrane	40	1338	2.90141e-08
															GO:0005618	cell wall	60	1338	4.09093e-07
															GO:0005764	lysosome	14	1338	6.48191e-06
															GO:0009505	plant-type cell wall	35	1338	4.37606e-05
															GO:0016020	membrane	102	1338	9.56097e-05
															GO:0005615	extracellular space	17	1338	0.000219609
															GO:0042807	central vacuole	5	1338	0.000348689
															GO:0000325	plant-type vacuole	10	1338	0.00304683
															GO:0043231	intracellular membrane-bounded organelle	31	1338	0.00643439
															GO:0000326	protein storage vacuole	3	1338	0.00706974
															GO:0031225	anchored component of membrane	12	1338	0.0102507
															GO:0032421	stereocilium bundle	1	1338	0.0181212
															GO:0046658	anchored component of plasma membrane	21	1338	0.0192098
															GO:0009506	plasmodesma	63	1338	0.0245139
															GO:0009514	glyoxysome	3	1338	0.0252656
															GO:0031248	protein acetyltransferase complex	3	1338	0.0292113
															GO:0005740	mitochondrial envelope	3	1338	0.0334627
															GO:0012511	monolayer-surrounded lipid storage body	2	1338	0.0372724
														molecular_function	GO:0008171	O-methyltransferase activity	19	1338	1.22679e-11
															GO:0046556	alpha-L-arabinofuranosidase activity	12	1338	4.56273e-11
															GO:0051119	sugar transmembrane transporter activity	14	1338	7.72525e-11
															GO:0015171	amino acid transmembrane transporter activity	21	1338	1.75407e-10
															GO:0009044	xylan 1,4-beta-xylosidase activity	11	1338	2.94816e-10
															GO:0016747	transferase activity, transferring acyl groups other than amino-acyl groups	28	1338	5.99213e-10
															GO:0005215	transporter activity	39	1338	3.80476e-09
															GO:0015254	glycerol channel activity	15	1338	1.09014e-08
															GO:0015250	water channel activity	15	1338	1.35389e-08
															GO:0015112	nitrate transmembrane transporter activity	17	1338	1.40343e-08
															GO:0008422	beta-glucosidase activity	16	1338	2.79782e-08
															GO:0051213	dioxygenase activity	26	1338	4.04763e-08
															GO:0042937	tripeptide transporter activity	12	1338	6.74012e-07
															GO:0031176	endo-1,4-beta-xylanase activity	6	1338	1.09185e-06
															GO:0004451	isocitrate lyase activity	3	1338	5.93755e-06
															GO:0004657	proline dehydrogenase activity	3	1338	5.93755e-06
															GO:0033897	ribonuclease T2 activity	5	1338	1.00111e-05
															GO:0016709	oxidoreductase activity, acting on paired donors, with incorporation or reduction of molecular oxygen, NAD(P)H as one donor, and incorporation of one atom of oxygen	32	1338	1.02782e-05
															GO:0047787	delta4-3-oxosteroid 5beta-reductase activity	4	1338	1.25785e-05
															GO:0016791	phosphatase activity	11	1338	1.87717e-05
															GO:0015334	high-affinity oligopeptide transporter activity	9	1338	2.02872e-05
															GO:0004364	glutathione transferase activity	19	1338	2.4601e-05
															GO:0016798	hydrolase activity, acting on glycosyl bonds	12	1338	4.72915e-05
															GO:0035671	enone reductase activity	4	1338	4.73113e-05
															GO:0008757	S-adenosylmethionine-dependent methyltransferase activity	21	1338	5.03794e-05
															GO:0004185	serine-type carboxypeptidase activity	13	1338	6.48832e-05
															GO:0004197	cysteine-type endopeptidase activity	15	1338	6.74131e-05
															GO:0015293	symporter activity	7	1338	7.58133e-05
															GO:0004190	aspartic-type endopeptidase activity	18	1338	7.94638e-05
															GO:0000293	ferric-chelate reductase activity	3	1338	0.000113989
															GO:0004777	succinate-semialdehyde dehydrogenase (NAD+) activity	3	1338	0.000113989
															GO:0009013	succinate-semialdehyde dehydrogenase [NAD(P)+] activity	3	1338	0.000113989
															GO:0003700	transcription factor activity, sequence-specific DNA binding	97	1338	0.000125591
															GO:0047274	galactinol-sucrose galactosyltransferase activity	4	1338	0.000211599
															GO:0046480	galactolipid galactosyltransferase activity	3	1338	0.000310599
															GO:0046975	histone methyltransferase activity (H3-K36 specific	3	1338	0.00045961
															GO:0009702	L-arabinokinase activity	3	1338	0.00045961
															GO:0046912	transferase activity, transferring acyl groups, acyl groups converted into alkyl on transfer	3	1338	0.00045961
															GO:0046914	transition metal ion binding	15	1338	0.000510272
															GO:0043765	T/G mismatch-specific endonuclease activity	4	1338	0.000605101
															GO:0004425	indole-3-glycerol-phosphate synthase activity	3	1338	0.00064773
															GO:0003995	acyl-CoA dehydrogenase activity	4	1338	0.00072202
															GO:0080019	fatty-acyl-CoA reductase (alcohol-forming) activity	4	1338	0.000854047
															GO:0047036	codeinone reductase (NADPH) activity	3	1338	0.000878628
															GO:0010303	limit dextrinase activity	2	1338	0.00097254
															GO:0034480	phosphatidylcholine phospholipase C activity	2	1338	0.00097254
															GO:0051060	pullulanase activity	2	1338	0.00097254
															GO:0052890	oxidoreductase activity, acting on the CH-CH group of donors, with a flavin as acceptor	4	1338	0.00116753
															GO:0004553	hydrolase activity, hydrolyzing O-glycosyl compounds	20	1338	0.00128691
															GO:0016651	oxidoreductase activity, acting on NAD(P)H	3	1338	0.00148225
															GO:0004640	phosphoribosylanthranilate isomerase activity	3	1338	0.00148225
															GO:0047205	quinate O-hydroxycinnamoyltransferase activity	5	1338	0.00158331
															GO:0047172	shikimate O-hydroxycinnamoyltransferase activity	5	1338	0.00158331
															GO:0046481	digalactosyldiacylglycerol synthase activity	3	1338	0.00186115
															GO:0000014	single-stranded DNA endodeoxyribonuclease activity	4	1338	0.00228725
															GO:0004020	adenylylsulfate kinase activity	3	1338	0.00229521
															GO:0010211	IAA-Leu conjugate hydrolase activity	3	1338	0.00229521
															GO:0010210	IAA-Phe conjugate hydrolase activity	3	1338	0.00229521
															GO:0005384	manganese ion transmembrane transporter activity	5	1338	0.00249059
															GO:0004521	endoribonuclease activity	5	1338	0.00294209
															GO:0016740	transferase activity	20	1338	0.00298967
															GO:0004335	galactokinase activity	3	1338	0.00395299
															GO:0033729	anthocyanidin reductase activity	4	1338	0.00398659
															GO:0020037	heme binding	18	1338	0.00460415
															GO:0016985	mannan endo-1,4-beta-mannosidase activity	3	1338	0.00463141
															GO:0047203	13-hydroxylupinine O-tigloyltransferase activity	2	1338	0.00468936
															GO:0004476	mannose-6-phosphate isomerase activity	2	1338	0.00468936
															GO:0004568	chitinase activity	8	1338	0.00627041
															GO:0019139	cytokinin dehydrogenase activity	4	1338	0.00638262
															GO:0004014	adenosylmethionine decarboxylase activity	2	1338	0.00648639
															GO:0004104	cholinesterase activity	2	1338	0.00648639
															GO:0050662	coenzyme binding	9	1338	0.0071996
															GO:0046564	oxalate decarboxylase activity	9	1338	0.00795605
															GO:0050660	flavin adenine dinucleotide binding	11	1338	0.00819822
															GO:0004629	phospholipase C activity	2	1338	0.00854499
															GO:0004022	alcohol dehydrogenase (NAD) activity	4	1338	0.008872
															GO:0000062	fatty-acyl-CoA binding	4	1338	0.008872
															GO:0016165	linoleate 13S-lipoxygenase activity	3	1338	0.0101427
															GO:0005381	iron ion transmembrane transporter activity	5	1338	0.0105588
															GO:0004556	alpha-amylase activity	3	1338	0.0138793
															GO:0035250	UDP-galactosyltransferase activity	3	1338	0.0138793
															GO:0000247	C-8 sterol isomerase activity	2	1338	0.016191
															GO:0047750	cholestenol delta-isomerase activity	2	1338	0.016191
															GO:0016903	oxidoreductase activity, acting on the aldehyde or oxo group of donors	3	1338	0.0167485
															GO:0004854	xanthine dehydrogenase activity	3	1338	0.0167485
															GO:0046982	protein heterodimerization activity	14	1338	0.0168085
															GO:0015278	calcium-release channel activity	1	1338	0.0181212
															GO:0097371	MDM2/MDM4 family protein binding	1	1338	0.0181212
															GO:0097604	temperature-gated cation channel activity	1	1338	0.0181212
															GO:0004084	branched-chain-amino-acid transaminase activity	2	1338	0.0191981
															GO:0010284	lariciresinol reductase activity	2	1338	0.0191981
															GO:0052656	L-isoleucine transaminase activity	2	1338	0.0191981
															GO:0052654	L-leucine transaminase activity	2	1338	0.0191981
															GO:0080054	low-affinity nitrate transmembrane transporter activity	2	1338	0.0191981
															GO:0052655	L-valine transaminase activity	2	1338	0.0191981
															GO:0090440	abscisic acid transporter activity	2	1338	0.0224191
															GO:0022857	transmembrane transporter activity	8	1338	0.0232708
															GO:0008429	phosphatidylethanolamine binding	3	1338	0.0234081
															GO:0008509	anion transmembrane transporter activity	2	1338	0.0258454
															GO:0016491	oxidoreductase activity	23	1338	0.0304034
															GO:0008889	glycerophosphodiester phosphodiesterase activity	3	1338	0.0312989
															GO:0004348	glucosylceramidase activity	2	1338	0.0332802
															GO:0008728	GTP diphosphokinase activity	2	1338	0.0332802
															GO:0004383	guanylate cyclase activity	2	1338	0.0332802
															GO:0010283	pinoresinol reductase activity	2	1338	0.0332802
															GO:0005388	calcium-transporting ATPase activity	3	1338	0.0334627
															GO:0008419	RNA lariat debranching enzyme activity	1	1338	0.0359143
															GO:0015116	sulfate transmembrane transporter activity	3	1338	0.0380169
															GO:0008810	cellulase activity	4	1338	0.0401547
															GO:0005385	zinc ion transmembrane transporter activity	5	1338	0.0411831
															GO:0042803	protein homodimerization activity	11	1338	0.0444532
															GO:0004869	cysteine-type endopeptidase inhibitor activity	2	1338	0.0457674
															GO:0008893	guanosine-3',5'-bis(diphosphate) 3'-diphosphatase activity	2	1338	0.0457674
															GO:0080043	quercetin 3-O-glucosyltransferase activity	20	1338	0.0462515
															GO:0080044	quercetin 7-O-glucosyltransferase activity	20	1338	0.0462515
															GO:0004601	peroxidase activity	19	1338	0.047274
															GO:0030414	peptidase inhibitor activity	3	1338	0.0480162
