# Supplementary material for: Transcriptomic and anatomic profiling reveal the germination process of different wheat varieties in response to waterlogging stress
Source: BMC Genet. 2020 Aug 28;21:93. doi: 10.1186/s12863-020-00901-y (PMC7456028; doi:10.1186/s12863-020-00901-y)
Supplement: Supplementary file 4 — Additional file 4: Table S4. KEGG enrichment analysis of the DEGs. [file 12863_2020_901_MOESM4_ESM.xls]

## Sheet: Table S4
Table S4. KEGG enrichment analysis of the differentially expressed genes
W72_22 vs C72_22						W72_207 vs C72_207						W72_607 vs C72_607
pathway_id	pathway_name	S gene number	TS gene number	pvalue		pathway_id	pathway_name	S gene number	TS gene number	pvalue		pathway_id	pathway_name	S gene number	TS gene number	pvalue
ko00780	Biotin metabolism	7	181	5.90422e-08		ko00943	Isoflavonoid biosynthesis	6	212	0.0002364		ko00940	Phenylpropanoid biosynthesis	65	789	2.56931e-08
ko00061	Fatty acid biosynthesis	7	181	1.63243e-05		ko03018	RNA degradation	12	212	0.00430491		ko00945	Stilbenoid, diarylheptanoid and gingerol biosynthesis	30	789	1.04537e-06
ko01040	Biosynthesis of unsaturated fatty acids	7	181	1.878e-05		ko00480	Glutathione metabolism	9	212	0.0047302		ko00402	Benzoxazinoid biosynthesis	16	789	1.09596e-06
ko00904	Diterpenoid biosynthesis	8	181	7.51981e-05		ko04626	Plant-pathogen interaction	40	212	0.00861698		ko00460	Cyanoamino acid metabolism	28	789	2.35213e-06
ko01212	Fatty acid metabolism	7	181	0.00236939		ko00520	Amino sugar and nucleotide sugar metabolism	14	212	0.0094662		ko00592	alpha-Linolenic acid metabolism	20	789	3.36658e-05
ko00906	Carotenoid biosynthesis	6	181	0.00494076		ko04070	Phosphatidylinositol signaling system	7	212	0.0148046		ko00941	Flavonoid biosynthesis	28	789	3.99396e-05
ko00520	Amino sugar and nucleotide sugar metabolism	13	181	0.00622161		ko00591	Linoleic acid metabolism	3	212	0.0213079		ko00270	Cysteine and methionine metabolism	21	789	0.00014409
ko00051	Fructose and mannose metabolism	6	181	0.00843784		ko00945	Stilbenoid, diarylheptanoid and gingerol biosynthesis	7	212	0.0303729		ko00531	Glycosaminoglycan degradation	12	789	0.000713326
ko00020	Citrate cycle (TCA cycle)	4	181	0.0108797		ko04712	Circadian rhythm - plant	6	212	0.0465975		ko00750	Vitamin B6 metabolism	9	789	0.00108993
ko00561	Glycerolipid metabolism	8	181	0.0128458								ko00591	Linoleic acid metabolism	8	789	0.00162636
ko00942	Anthocyanin biosynthesis	4	181	0.019044								ko00040	Pentose and glucuronate interconversions	19	789	0.0035301
ko00903	Limonene and pinene degradation	4	181	0.0212589								ko00500	Starch and sucrose metabolism	64	789	0.00399387
ko01051	Biosynthesis of ansamycins	1	181	0.0258613								ko00073	Cutin, suberine and wax biosynthesis	15	789	0.00548792
												ko00480	Glutathione metabolism	21	789	0.0081777
												ko00600	Sphingolipid metabolism	13	789	0.00993091
												ko00051	Fructose and mannose metabolism	15	789	0.0103088
												ko00908	Zeatin biosynthesis	12	789	0.0123161
												ko04145	Phagosome	16	789	0.0131565
												ko00071	Fatty acid degradation	8	789	0.0235888
												ko00052	Galactose metabolism	15	789	0.0350842
												ko00520	Amino sugar and nucleotide sugar metabolism	35	789	0.0386036
												ko00906	Carotenoid biosynthesis	12	789	0.0417504
												ko00943	Isoflavonoid biosynthesis	7	789	0.0421107
