# Supplementary material for: Transcriptomic and anatomic profiling reveal the germination process of different wheat varieties in response to waterlogging stress
Source: BMC Genet. 2020 Aug 28;21:93. doi: 10.1186/s12863-020-00901-y (PMC7456028; doi:10.1186/s12863-020-00901-y)
Supplement: Supplementary file 5 — Additional file 5: Table S5. Statistics of DEGs that exhibit different expression patterns. [file 12863_2020_901_MOESM5_ESM.xlsx]

## Sheet: Table S5
Table S5. Statistics of DEGs that exhibit different expression patterns
The number of down-regulated genes								The number of up-regulated genes
W72_ZM22 vs C72_ZM22 (338 genes)	W72_ZM22 vs C72_ZM22+W72_BN207 vs C72_BN207 (8 genes)	W72_ZM22 vs C72_ZM22+W72_BN207 vs C72_BN207+W72_BN607 vs C72_BN607 (4 genes)	W72_ZM22 vs C72_ZM22+W72_BN607 vs C72_BN607 (26 genes)	W72_BN207 vs C72_BN207(258 genes)	W72_BN207 vs C72_BN207+W72_BN607 vs C72_BN607 (32 genes)	W72_BN607 vs C72_BN607 (1054 genes)		W72_ZM22 vs C72_ZM22 (93 genes)	W72_ZM22 vs C72_ZM22+W72_BN207 vs C72_BN207 (5 genes)	W72_ZM22 vs C72_ZM22+W72_BN207 vs C72_BN207+W72_BN607 vs C72_BN607 (1 genes)	W72_ZM22 vs C72_ZM22+W72_607 vs C72_607 (4 genes)	W72_BN207 vs C72_BN207 (273 genes)	W72_207 vs C72_BN207+W72_BN607 vs C72_BN607 (56 genes)	W72_BN607 vs C72_BN607 (623 genes)
MSTRG.30423	TraesCS5A02G554300	TraesCSU02G032900	MSTRG.5087	MSTRG.37219	TraesCS2B02G516100	TraesCS2A02G529656		TraesCS7B02G369400	TraesCS5B02G258900	TraesCS5B02G445500	TraesCS7A02G415500	MSTRG.14114	TraesCS4B02G397500	MSTRG.26293
MSTRG.37308	MSTRG.29784	MSTRG.18850	TraesCS5B02G181700	TraesCS3A02G207900	TraesCS7B02G025000	TraesCS7B02G283700		MSTRG.37063	TraesCSU02G036600		TraesCSU02G154100	TraesCSU02G174900	TraesCS5D02G448800	TraesCSU02G189600
TraesCS5B02G323900	MSTRG.18040	TraesCS6D02G038500	TraesCS7D02G059600	TraesCS6D02G001400	TraesCS2B02G118800	TraesCS4D02G222400		TraesCS7D02G380400	TraesCS3B02G036400		TraesCS5D02G401300	TraesCS6D02G185000	MSTRG.30648	MSTRG.36755
TraesCS4B02G393300	TraesCS5A02G389700	TraesCS1A02G139900	TraesCS4A02G325200	TraesCS6B02G429100	MSTRG.13596	TraesCS7B02G128900		TraesCS7B02G370900	TraesCS3D02G034000		TraesCS5A02G238100	TraesCSU02G197800	TraesCS5A02G441700	MSTRG.17321
TraesCS5D02G500000	MSTRG.24912		TraesCS4A02G498000	TraesCS6B02G065900	TraesCS7B02G456200	TraesCS6A02G279500		MSTRG.13380	TraesCSU02G250200			TraesCS3B02G283000	MSTRG.37086	TraesCS1D02G069700
TraesCS4A02G296100	TraesCS2B02G469100		TraesCS5A02G021400	TraesCS1B02G076600	TraesCS7A02G084800	TraesCS4B02G222000		TraesCS2D02G368000				MSTRG.23460	TraesCS6A02G111700	MSTRG.32848
TraesCSU02G197800	TraesCS5B02G146000		TraesCS3A02G535100	TraesCS1B02G076700	MSTRG.2161	MSTRG.7123		MSTRG.5244				TraesCS5B02G384800	TraesCS6A02G372500	TraesCS1B02G278400
TraesCS2A02G348400	TraesCS1D02G218200		MSTRG.17299	TraesCS1A02G432600	MSTRG.17943	TraesCS7D02G020100		TraesCS1B02G363100				TraesCS6B02G349700	MSTRG.5061	MSTRG.19033
TraesCS7A02G213100			TraesCS6D02G132100	MSTRG.11234	TraesCSU02G108100	TraesCS7D02G539100		TraesCS3B02G129200				TraesCS3B02G261300	TraesCS5A02G183300	TraesCS1A02G023300
TraesCS1B02G283100			MSTRG.22099	TraesCSU02G181000	TraesCS5D02G335000	TraesCS2A02G529384		TraesCS7B02G365200				TraesCS1D02G207100	TraesCS3B02G285100	MSTRG.17006
TraesCS7D02G514800			TraesCS5A02G083100	TraesCS3B02G011600	TraesCS5A02G329100	MSTRG.21421		TraesCS6D02G010300				TraesCS7D02G161200	TraesCS5B02G443500	TraesCS1D02G096400
MSTRG.21526			TraesCS1A02G202900	TraesCS4B02G076200	TraesCS5B02G329200	TraesCS1B02G042200		TraesCS3A02G110100				TraesCS7D02G032100	TraesCS2A02G367700	TraesCS7D02G260100
TraesCS4D02G307100			TraesCS5D02G525700	TraesCS4B02G043100	TraesCS5A02G329100	MSTRG.5157		TraesCS6B02G014200				MSTRG.36971	MSTRG.17359	TraesCS1D02G267600
MSTRG.37223			TraesCS3B02G612200	TraesCS5B02G064100	MSTRG.2162	TraesCS2A02G529332		TraesCS1A02G020000				TraesCS5B02G372100	TraesCS6B02G139800	MSTRG.7845
TraesCS7A02G009400			MSTRG.30289	TraesCS1D02G361400	MSTRG.498	TraesCS3D02G039300		TraesCS5A02G535400				TraesCS7D02G388600	TraesCS4D02G177500	MSTRG.13065
TraesCS1A02G186600			TraesCS4A02G346900	TraesCSU02G153800	TraesCS1D02G266100	TraesCSU02G084500		TraesCS3D02G148900				MSTRG.1863	TraesCS1A02G371000	MSTRG.33459
TraesCS6B02G473800			TraesCS5D02G440000	TraesCSU02G160200	TraesCS7D02G079600	MSTRG.28605		TraesCS6A02G303400				MSTRG.22667	TraesCS4A02G423600	MSTRG.25544
MSTRG.22411			TraesCS7D02G383300	TraesCS6A02G049100	TraesCS1D02G283900	MSTRG.12750		TraesCS3D02G298600				TraesCS3A02G337100	TraesCS3A02G253200	TraesCS7B02G303900
TraesCS1D02G379300			TraesCS4A02G179500	TraesCSU02G149951	TraesCS7D02G087800	TraesCS6D02G305200		TraesCS2B02G175000				TraesCS5D02G433200	TraesCS6D02G356600	TraesCS2A02G212500
TraesCS7B02G119800			TraesCS7A02G171900	TraesCS4A02G229900	TraesCS4B02G059300	TraesCS1D02G149700		TraesCS3D02G112000				MSTRG.2934	TraesCS3B02G095300	TraesCS7D02G230000
MSTRG.34712			TraesCS6A02G153100	TraesCS1B02G067300	TraesCS5D02G068800	TraesCS5B02G311400		TraesCS7B02G353600				TraesCS6D02G333600	TraesCS5A02G424700	TraesCS7A02G229400
MSTRG.37309			TraesCS2B02G445100	TraesCS1D02G001200	TraesCS6B02G424200	MSTRG.15021		TraesCS2D02G155000				TraesCS1A02G224200	MSTRG.23127	MSTRG.28935
TraesCS5D02G399600			TraesCS4A02G208400	TraesCS1A02G007400	TraesCS3A02G312500	TraesCS2B02G118800		TraesCS4D02G118900				TraesCS1A02G175500	TraesCS3D02G254100	TraesCS4B02G222300
MSTRG.37282			TraesCS4A02G446600	TraesCSU02G220200	TraesCS3B02G158800	TraesCS4A02G082000		TraesCS5A02G265800				TraesCS1A02G364400	TraesCS4A02G129100	TraesCS7B02G156900
MSTRG.37302			MSTRG.8121	TraesCSU02G149933	TraesCS5D02G136300	TraesCS7B02G364700		TraesCS3D02G272400				TraesCS4B02G014300	MSTRG.5469	MSTRG.37225
TraesCS1A02G372700			MSTRG.9100	TraesCS7D02G007900	TraesCS4B02G017600	TraesCSU02G078900		TraesCS4A02G264200				TraesCS1B02G374400	MSTRG.23128	TraesCS4B02G151500
TraesCS4B02G167100				TraesCS6B02G065600	TraesCS7A02G091900	TraesCS2A02G045400		TraesCS2A02G149900				TraesCS1B02G428800	MSTRG.5062	TraesCS1D02G359500
TraesCS7A02G548100				TraesCS1D02G000300	TraesCS7B02G355200	TraesCS3B02G574600		TraesCS3B02G038600				TraesCS5B02G426800	MSTRG.25743	TraesCS1D02G022800
TraesCS7B02G010700				TraesCS2B02G570500	TraesCS3D02G141900	TraesCS5A02G115800		TraesCS6D02G283000				TraesCS1D02G296500	TraesCS5D02G266700	TraesCS7D02G143200
MSTRG.30421				MSTRG.36684	TraesCS5A02G357200	TraesCS1B02G290000		TraesCS3D02G031800				TraesCS3A02G232000	TraesCS3B02G457100	TraesCS2B02G179200
TraesCS1B02G446500				TraesCS4B02G368400	TraesCS4D02G303900	TraesCS3A02G508600		TraesCS3A02G045500				TraesCS5D02G041400	TraesCS2B02G471600	TraesCS4D02G248000
TraesCS2B02G611600				TraesCSU02G108400	TraesCS2D02G374500	TraesCS3B02G162700		TraesCS1B02G007700				TraesCS1B02G047600	MSTRG.1852	TraesCS4A02G067300
TraesCS1B02G183100				TraesCS2D02G292000		TraesCS7D02G177700		TraesCS3A02G207900				TraesCS7D02G340400	TraesCS2B02G396100	MSTRG.19260
TraesCS5B02G260900				TraesCS5B02G434100		TraesCS5A02G057500		TraesCS4B02G120900				TraesCS5A02G208900	TraesCS7B02G195200	MSTRG.23791
TraesCS2D02G109200				TraesCS6B02G145400		TraesCS2A02G529700		MSTRG.37143				TraesCS7B02G471400	TraesCS5B02G527300	TraesCS5B02G052300
TraesCS3A02G336800				TraesCS7B02G259700		TraesCS1B02G038900		MSTRG.21525				TraesCS1B02G304800	TraesCS5A02G441600	MSTRG.7595
TraesCS2B02G503100				TraesCS7B02G456300		TraesCS5B02G202100		TraesCS3B02G038300				MSTRG.20325	TraesCS5D02G569800	MSTRG.7596
MSTRG.35907				TraesCS1A02G007300		TraesCS7A02G125100		TraesCS6B02G014300				TraesCS2D02G417100	TraesCS5B02G485200	TraesCS4B02G314700
TraesCS1B02G124100				TraesCS1B02G011000		TraesCS1A02G268400		TraesCS3B02G333100				TraesCS2A02G427300	TraesCS5D02G004400	TraesCS4A02G034400
MSTRG.19744				TraesCS2D02G026900		TraesCS1D02G177700		TraesCS3A02G303200				TraesCS6A02G004600	TraesCS1B02G200600	TraesCS2A02G173200
TraesCS5D02G261400				TraesCS3B02G042300		MSTRG.37130		TraesCS7B02G396800				TraesCS7D02G227500	TraesCS5D02G157200	TraesCS5B02G448000
TraesCS2B02G057900				TraesCS7B02G354900		TraesCS3B02G179500		TraesCS6A02G378800				TraesCS3D02G034200	TraesCS6A02G260500	TraesCS3D02G172300
TraesCS7B02G094400				MSTRG.17356		TraesCS3A02G040800		TraesCSU02G097900				TraesCS1B02G381800	MSTRG.28743	TraesCS5B02G507600
MSTRG.9055				TraesCSU02G108700		TraesCS5B02G120800		MSTRG.14288				TraesCS5B02G443700	TraesCS1A02G030700	MSTRG.33962
MSTRG.3664				TraesCS2A02G304200		MSTRG.1744		TraesCS7A02G097100				TraesCS4B02G175600	TraesCS7D02G196600	TraesCS1B02G424300
TraesCSU02G148200				TraesCS1A02G031100		TraesCS2B02G062300		TraesCS3B02G306600				TraesCS5D02G558900	MSTRG.34590	TraesCS7B02G276300
TraesCS2A02G305300				TraesCS1B02G010800		TraesCS7A02G555000		TraesCS4B02G106400				TraesCS5D02G004700	TraesCS7D02G244500	MSTRG.9362
MSTRG.30182				TraesCS3B02G257500		TraesCS5D02G209900		TraesCS7D02G298100				TraesCS1D02G012000	MSTRG.35389	TraesCS7A02G438100
MSTRG.37272				TraesCS1D02G001400		TraesCS4B02G059100		TraesCS7D02G442500				TraesCS2D02G425400	TraesCS3A02G329700	TraesCS7D02G411700
TraesCS4D02G031800				TraesCS3B02G043600		TraesCS5B02G059200		TraesCS2B02G050000				TraesCS3A02G260200	MSTRG.34589	TraesCS7D02G027400
MSTRG.36776				TraesCS6B02G166200		TraesCS3B02G061000		TraesCS4D02G318700				TraesCS2B02G574100	TraesCS2A02G218500	TraesCS2A02G205900
TraesCS2D02G303800				TraesCS1B02G329992		TraesCS5A02G311300		TraesCS3B02G034300				TraesCS5D02G413600	MSTRG.25501	TraesCS2D02G210300
TraesCS5A02G513200				TraesCS2B02G142000		TraesCS1D02G212400		TraesCS2B02G293600				TraesCS2B02G447800	TraesCS5B02G150600	TraesCS3A02G492100
MSTRG.37283				TraesCS3A02G177300		TraesCS2A02G379900		TraesCS7A02G453100				TraesCS2A02G139000	TraesCS2B02G281900	MSTRG.24738
TraesCS7B02G018200				TraesCS2B02G563900		TraesCS6D02G305400		TraesCS1D02G027900				TraesCS1A02G328000	TraesCS3B02G497700	MSTRG.9756
TraesCS1A02G001100				TraesCS7A02G501400		TraesCS4A02G192000		TraesCS3D02G149000				TraesCS3B02G293200	TraesCS7A02G147300	TraesCS7A02G167400
MSTRG.37326				TraesCS2B02G608500		TraesCS4A02G173300		MSTRG.16295				TraesCS5B02G491800		MSTRG.8393
TraesCS5A02G220200				TraesCS2D02G049500		TraesCS3A02G509800		MSTRG.34566				TraesCS5D02G379300		TraesCS4D02G125100
TraesCS3A02G517100				MSTRG.13595		TraesCS4B02G021800		TraesCS4A02G397000				TraesCS4D02G323900		MSTRG.21569
MSTRG.36834				TraesCS2D02G391500		TraesCS3A02G025300		TraesCS2D02G025400				TraesCS4B02G036400		TraesCS3B02G448600
TraesCS2B02G057900				MSTRG.27316		TraesCS1D02G264700		TraesCS3B02G038700				TraesCS1A02G372700		TraesCS1D02G144400
MSTRG.37111				TraesCS1B02G210300		TraesCS2B02G414300		TraesCS7A02G093500				TraesCS4D02G282400		TraesCS4B02G127600
MSTRG.37204				TraesCS5B02G329100		TraesCS3D02G514300		TraesCS7A02G491800				TraesCS4A02G426700		TraesCS3B02G245400
TraesCS5D02G484900				MSTRG.37007		TraesCS2B02G356100		TraesCSU02G056900				TraesCS1D02G163800		TraesCS2D02G507800
TraesCS1A02G083800				TraesCS6A02G001500		TraesCS6D02G259900		MSTRG.7232				TraesCS3B02G025200		TraesCS4A02G188300
TraesCS7D02G417600				TraesCS7D02G087600		TraesCS1D02G052700		TraesCS5B02G048000				TraesCS6B02G383800		TraesCS1D02G101900
TraesCS6A02G260900				TraesCS2A02G107300		TraesCS5B02G382200		TraesCS4A02G194400				TraesCS3D02G237400		TraesCS3D02G526000
MSTRG.4062				TraesCS1B02G469600		TraesCS1A02G238100		TraesCS5A02G043800				MSTRG.1806		TraesCS3B02G418800
MSTRG.37268				TraesCS2A02G259500		TraesCS5A02G492100		TraesCS5A02G138700				TraesCS6D02G100500		TraesCS4D02G311800
TraesCS5A02G389400				TraesCS3A02G009800		TraesCS4A02G440700		MSTRG.9282				TraesCS7B02G289600		TraesCS2D02G348700
TraesCS5A02G438800				TraesCS2A02G301500		TraesCS5A02G036000		TraesCS7B02G407300				MSTRG.32428		MSTRG.22786
TraesCS5B02G059800				TraesCS7B02G341200		TraesCS5D02G044100		TraesCS4D02G357300				TraesCS5A02G403600		TraesCS1A02G177000
TraesCS6A02G271300				TraesCS5A02G262500		TraesCS5A02G535400		TraesCS2A02G334000				TraesCS1A02G295800		TraesCS1D02G403800
TraesCS7D02G524900				TraesCS7A02G363100		TraesCS6D02G255200		TraesCS4D02G343000				TraesCS2D02G449300		MSTRG.5762
TraesCS7A02G325700				TraesCS5A02G098300		TraesCS3B02G034600		TraesCS1D02G163900				TraesCS5B02G443800		TraesCS7B02G434000
TraesCS2B02G085500				TraesCS2A02G304200		TraesCS1A02G173800		TraesCS5D02G145300				TraesCS3B02G217900		MSTRG.35209
MSTRG.22992				TraesCS3A02G272700		TraesCS7B02G467200		TraesCS5D02G364600				TraesCS4B02G283600		TraesCS5A02G278900
MSTRG.7865				TraesCS5B02G535300		MSTRG.780		TraesCS3A02G364300				TraesCS5A02G424800		MSTRG.30006
TraesCS5D02G336900				MSTRG.3128		TraesCS5B02G227700		TraesCSU02G200300				TraesCS7B02G338900		TraesCS5D02G004100
TraesCS2D02G211400				MSTRG.14800		TraesCS5A02G131600		MSTRG.14799				TraesCS5B02G372200		TraesCS7A02G259100
TraesCS4B02G205600				TraesCS7B02G272400		TraesCS7D02G222500		MSTRG.19940				TraesCS7D02G012400		TraesCS7D02G168100
TraesCS2A02G046400				TraesCSU02G095700		TraesCS5B02G303800		TraesCS5D02G031700				TraesCS1A02G392200		TraesCS3A02G109500
MSTRG.37266				TraesCS7D02G179400		TraesCS2B02G482500		MSTRG.3005				TraesCS3A02G260100		TraesCS1B02G392300
TraesCS1A02G263700				TraesCS4B02G352400		TraesCS1B02G216800		TraesCS6B02G332700				TraesCS4A02G020000		TraesCS3B02G243800
TraesCS1B02G274300				TraesCS5D02G334900		MSTRG.9187		TraesCS1D02G262500				MSTRG.26655		MSTRG.19063
TraesCS3B02G391600				TraesCS2D02G364700		TraesCS7D02G023300		TraesCS1D02G377100				TraesCS1B02G420300		TraesCSU02G027300
TraesCS2B02G085300				TraesCS6A02G401600		TraesCSU02G134900		TraesCS2D02G594400				TraesCSU02G226400		TraesCS1B02G035800
MSTRG.37249				TraesCS6B02G145200		TraesCS7B02G351900		TraesCSU02G037500				TraesCSU02G146600		MSTRG.20529
MSTRG.10632				TraesCS3D02G319500		TraesCS3A02G288800		TraesCS7D02G478100				MSTRG.13038		TraesCS7B02G072100
TraesCS5D02G529200				TraesCS2A02G121100		MSTRG.8604		TraesCS4B02G036700				MSTRG.29557		MSTRG.23340
MSTRG.37287				TraesCS6B02G048300		MSTRG.13156		TraesCS3D02G052100				TraesCS5D02G492300		TraesCS7D02G545700
TraesCS5B02G394600				TraesCS7B02G484400		TraesCS3B02G100700		TraesCS5D02G423300				TraesCS4B02G275300		TraesCS4D02G171200
TraesCS2A02G303100				TraesCS2B02G181600		TraesCS7B02G482000		TraesCS7A02G092900				TraesCS5A02G304800		TraesCS7B02G191000
MSTRG.23642				TraesCS6B02G424800		TraesCS5A02G513700						TraesCS1B02G275000		TraesCS5D02G005400
TraesCS7A02G558500				TraesCS7D02G088300		TraesCS3D02G012100						TraesCS7D02G428800		TraesCS1D02G018700
TraesCS7B02G421600				TraesCS6B02G002700		TraesCS1A02G281000						TraesCS6D02G333000		TraesCS1B02G289700
TraesCS3D02G257400				TraesCS3B02G072200		TraesCS4D02G321000						TraesCS7A02G549800		TraesCS1A02G271400
TraesCS1D02G292100				TraesCSU02G009200		MSTRG.8605						TraesCS7A02G222500		TraesCS7B02G044200
TraesCS1B02G101100				TraesCS2A02G558300		TraesCS2B02G062200						TraesCS5A02G369900		TraesCS4A02G136000
TraesCS4D02G243000				TraesCS6D02G177500		TraesCS5D02G136600						TraesCS5A02G163500		MSTRG.7100
TraesCS6A02G005700				TraesCS1B02G243200		TraesCS4A02G446700						TraesCS3B02G021600		TraesCS3D02G369300
TraesCS6B02G298500				TraesCS4B02G055900		TraesCS4D02G336700						TraesCS7A02G226900		TraesCS3B02G476000
TraesCS1D02G084900				TraesCS1A02G359800		TraesCS1A02G297400						TraesCS2D02G101100		TraesCS2B02G233100
TraesCS3D02G521200				TraesCS3B02G006000		TraesCS3B02G011900						TraesCS4A02G119900		TraesCS5B02G207800
TraesCS3B02G404600				TraesCSU02G083700		TraesCS3D02G439700						TraesCS5D02G481200		TraesCS1D02G164300
TraesCS7B02G042500				TraesCS1A02G359900		TraesCS1D02G268500						TraesCS1A02G093000		TraesCS6B02G141400
TraesCS6B02G117700				TraesCS2D02G161900		TraesCS7D02G036600						TraesCS7A02G341800		TraesCS7B02G008200
TraesCS1D02G049400				MSTRG.10380		TraesCS1D02G086500						TraesCS2A02G462800		MSTRG.9361
TraesCS5B02G449500				TraesCS2D02G300100		TraesCS3D02G094200						TraesCS6D02G122400		MSTRG.7624
TraesCS5A02G485900				TraesCS5A02G151500		TraesCS6A02G216500						TraesCS5D02G379200		TraesCS2A02G467500
TraesCS4A02G279200				TraesCS1B02G277100		TraesCS1A02G284900						MSTRG.33721		MSTRG.7405
TraesCS2B02G357900				TraesCS2B02G574800		MSTRG.28667						TraesCS3A02G046000		MSTRG.18133
TraesCS5D02G026500				TraesCS5B02G146500		TraesCS1A02G273500						TraesCS7D02G061400		MSTRG.24875
TraesCS5D02G054300				TraesCS2D02G274400		TraesCS5D02G310500						TraesCS3D02G129500		TraesCS3A02G215400
TraesCS3D02G120200				TraesCS5B02G037500		TraesCS2B02G377500						TraesCS7B02G177500		TraesCS1B02G129500
TraesCS1B02G355900				TraesCS7A02G561900		TraesCS7A02G054000						TraesCS1D02G149800		TraesCS1A02G280700
TraesCS4D02G311500				TraesCS7D02G173400		TraesCS6A02G022100						MSTRG.32667		TraesCS7B02G100700
TraesCS4A02G107600				TraesCS2A02G156100		TraesCS6B02G012400						TraesCS6B02G325000		TraesCS6D02G249700
MSTRG.12963				TraesCS7B02G437400		TraesCS2B02G475700						TraesCS2B02G107400		TraesCS7B02G171000
TraesCS4A02G114700				TraesCS1D02G408300		TraesCS1B02G087100						TraesCS4A02G498000		TraesCS2A02G382400
TraesCS7B02G035100				TraesCS2B02G034700		TraesCS2D02G088000						TraesCS6B02G473800		MSTRG.13067
TraesCS7B02G461800				TraesCS3A02G071100		MSTRG.8804						TraesCS4B02G036300		MSTRG.36804
TraesCS4D02G171800				TraesCS2B02G225300		TraesCS2D02G426800						TraesCS4D02G063100		MSTRG.11715
TraesCS3D02G403300				TraesCS1B02G097900		TraesCS3B02G485300						TraesCS4A02G445100		TraesCS1D02G302000
TraesCS3D02G403000				TraesCS4A02G383300		TraesCS7B02G289600						TraesCS1D02G330500		MSTRG.37102
TraesCS7A02G394900				TraesCS3D02G119800		TraesCS5D02G323800						TraesCS2B02G490700		TraesCS1A02G398200
MSTRG.15176				TraesCS1B02G376100		TraesCS7A02G427100						TraesCS3A02G188700		TraesCS7A02G450500
MSTRG.8970				TraesCS1B02G380200		TraesCS2A02G106700						TraesCS3A02G150800		TraesCS7A02G363600
TraesCS4B02G081200				TraesCS2B02G624400		TraesCS3B02G200900						TraesCS2B02G439100		TraesCS1B02G164000
TraesCS5D02G068400				TraesCS1A02G000500		TraesCS3B02G424800						TraesCS3B02G147000		TraesCS1D02G420400
MSTRG.1852				MSTRG.34830		TraesCS7D02G051100						TraesCS1B02G381500		TraesCS3D02G215700
TraesCS2A02G367200				TraesCS2A02G045700		TraesCS2B02G232700						TraesCS3B02G006300		TraesCS4B02G389700
TraesCS7B02G106400				TraesCS6B02G049000		TraesCS6A02G041700						TraesCS5D02G168500		MSTRG.34752
MSTRG.29676				TraesCS5D02G123100		TraesCS2D02G046600						TraesCS5B02G241900		TraesCS6D02G307300
MSTRG.37327				TraesCS3A02G460900		TraesCS1A02G424100						MSTRG.1864		MSTRG.36280
TraesCS4B02G098200				TraesCS1D02G410100		TraesCS7D02G233300						TraesCS3A02G237000		TraesCS6B02G340600
TraesCS7D02G170200				MSTRG.28838		TraesCS5A02G502400						TraesCS7B02G244300		MSTRG.13061
TraesCS3A02G408200				TraesCS6B02G049100		TraesCS2B02G265700						MSTRG.12212		TraesCS4D02G103900
TraesCS6D02G243800				MSTRG.37261		TraesCSU02G196100						TraesCS6B02G011800		TraesCS7B02G275600
TraesCS2A02G422600				TraesCS3D02G333300		TraesCS7B02G283300						TraesCS3B02G273900		TraesCS3A02G066600
TraesCS5A02G189800				TraesCS5B02G434000		MSTRG.22307						TraesCS4B02G036100		TraesCS4B02G384000
MSTRG.22947				TraesCS2D02G422700		TraesCS3A02G281500						TraesCS2D02G530600		TraesCS6A02G112800
TraesCS5A02G090600				TraesCS6A02G063400		TraesCS5A02G085200						TraesCS2A02G527700		TraesCS4A02G238600
MSTRG.22948				TraesCS6A02G040200		TraesCS4D02G327600						MSTRG.224		TraesCS5B02G321800
TraesCS5A02G263100				TraesCS6A02G412300		MSTRG.34793						TraesCS5B02G408400		TraesCS7A02G141800
TraesCS5B02G442000				TraesCS5B02G268300		TraesCS5B02G317400						TraesCS1D02G293000		TraesCS5A02G209700
TraesCS5A02G304900				TraesCS2B02G575400		TraesCS4B02G270800						MSTRG.11233		TraesCS3A02G109600
TraesCS3B02G065900				TraesCS3A02G001200		TraesCS7A02G461200						TraesCS7D02G185500		TraesCS1D02G405700
TraesCS4A02G098700				TraesCS5B02G400900		TraesCSU02G161300						MSTRG.13402		TraesCS3D02G395000
TraesCS5A02G044300				MSTRG.36957		TraesCS5A02G169500						TraesCS2B02G225900		TraesCS3A02G105700
TraesCS4D02G054100				TraesCS2A02G467700		TraesCS1A02G179400						TraesCS4B02G228000		TraesCS2A02G170900
MSTRG.36953				MSTRG.30857		MSTRG.36980						TraesCS5B02G566400		TraesCS4D02G074800
TraesCS3B02G328700				MSTRG.29044		TraesCS4B02G324100						TraesCS1A02G203600		TraesCS5B02G181500
TraesCS3D02G339600				TraesCS1A02G171000		TraesCS7D02G180700						TraesCS2A02G092700		TraesCS2B02G118500
MSTRG.37296				TraesCS4D02G209500		MSTRG.35023						TraesCS3D02G029100		TraesCS5A02G152000
TraesCS5D02G399400				TraesCS3D02G414100		TraesCS1D02G157000						TraesCS4D02G326100		TraesCS1B02G108000
TraesCS6A02G077000				MSTRG.7126		TraesCS5A02G006400						TraesCS3D02G192100		MSTRG.28872
TraesCS2D02G497300				TraesCS6B02G266200		TraesCS5B02G115100						MSTRG.19977		TraesCSU02G192800
TraesCS7A02G506500				TraesCS3A02G476000		TraesCS2B02G323500						TraesCS1D02G369300		TraesCS5B02G181500
TraesCS6B02G117800				TraesCS4B02G017500		TraesCS6B02G308300						TraesCS5B02G426700		TraesCS5D02G285900
TraesCS6D02G133400				TraesCS2D02G014800		TraesCS1B02G201100						TraesCS4A02G191600		TraesCS3B02G382900
MSTRG.37016				TraesCS4D02G342400		TraesCS6D02G349300						TraesCS4B02G344300		TraesCS5B02G141900
TraesCS3B02G311200				TraesCS3A02G272200		TraesCS3A02G084800						TraesCS2B02G174400		TraesCS4B02G381200
MSTRG.36216				TraesCS3B02G201700		TraesCS2D02G414200						MSTRG.37352		TraesCS2A02G453200
TraesCS3B02G345800				TraesCSU02G095800		MSTRG.6303						TraesCS1B02G381400		TraesCS5A02G180200
TraesCS5B02G193400				TraesCS2D02G295000		TraesCS3D02G333200						MSTRG.16465		TraesCS3B02G340500
TraesCS7D02G108600				TraesCS7B02G312800		TraesCS2D02G481600						TraesCS3B02G262800		TraesCS2A02G365500
MSTRG.36495				TraesCSU02G175900		TraesCS4B02G104100						TraesCS3D02G158600		TraesCS2D02G534500
TraesCS7A02G394600				TraesCS1B02G021000		TraesCS4A02G137000						TraesCS5B02G238700		TraesCS7D02G397700
TraesCS3B02G293200				TraesCS4D02G012500		TraesCS7A02G219700						TraesCS1D02G369800		TraesCS3D02G379700
MSTRG.34410				TraesCS4D02G355800		TraesCS5A02G171800						MSTRG.29481		TraesCS4B02G076200
MSTRG.31683				TraesCS6B02G295400		TraesCS1A02G228200						TraesCS6D02G275600		TraesCS3A02G171000
TraesCSU02G075700				TraesCS4D02G302800		TraesCS5A02G031000						TraesCS4B02G211500		MSTRG.26057
TraesCS7A02G428200				TraesCS5D02G155800		TraesCS1B02G279100						TraesCS1D02G369500		MSTRG.26056
TraesCS1A02G398300				TraesCS4B02G352200		TraesCS7A02G452100						MSTRG.13466		TraesCS5B02G016400
TraesCS5D02G201100				TraesCS5B02G535200		TraesCS2B02G435900						TraesCS3B02G393800		TraesCS2B02G182900
TraesCS4D02G229600				TraesCS2D02G547700		TraesCS4D02G130000						TraesCS4B02G329300		TraesCS2D02G097800
TraesCS2D02G043300				TraesCS3A02G083500		TraesCS4B02G334700						TraesCS7A02G333100		TraesCS3B02G076300
TraesCS2D02G191800				TraesCS6B02G149700		TraesCS2B02G157100						TraesCS4B02G036200		TraesCS2D02G056500
TraesCS3A02G513900				TraesCS6D02G154600		TraesCS3A02G093900						TraesCS5B02G033300		TraesCS3B02G359800
TraesCS6A02G106000				TraesCS1B02G376600		TraesCS3B02G016500						TraesCS1A02G416700		MSTRG.35876
TraesCS2D02G283900				TraesCS2B02G317600		TraesCS3B02G529400						TraesCS1A02G076100		TraesCS7A02G460700
TraesCS5B02G402800				TraesCS2D02G382700		TraesCS7D02G175900						TraesCS6B02G419700		MSTRG.21682
TraesCS1A02G303100				TraesCS6D02G005300		TraesCS5A02G193900						TraesCS7A02G090300		TraesCS2A02G130200
TraesCS5A02G385600				TraesCS4B02G352700		TraesCS2B02G454500						TraesCS4A02G260500		TraesCS7B02G022400
MSTRG.26924				TraesCS7D02G431500		MSTRG.32844						TraesCS1D02G242300		TraesCS3D02G414400
TraesCS7A02G539200				TraesCS4A02G202600		TraesCS1A02G177500						TraesCS2A02G211400		TraesCS4B02G248600
TraesCS5B02G462600				TraesCS6B02G048700		TraesCS7D02G091600						TraesCS4B02G035900		MSTRG.28739
MSTRG.3057				TraesCS6B02G016600		TraesCS5B02G166300						TraesCS6A02G295000		TraesCS3D02G036100
TraesCS1D02G023800				TraesCS1A02G309800		MSTRG.6295						MSTRG.37106		TraesCS2A02G507400
TraesCS5B02G499800				TraesCS1D02G437000		TraesCS5B02G091200						TraesCS2D02G281700		TraesCS5A02G138400
TraesCS2D02G301700				TraesCS7A02G066200		TraesCS2B02G417900						TraesCS6B02G265300		TraesCS6D02G218600
TraesCS2A02G374400				TraesCS4D02G051600		TraesCS1A02G129600						TraesCS2A02G449800		TraesCS1D02G279800
TraesCS6D02G057800				TraesCS3B02G291000		TraesCS3B02G306900						TraesCS6B02G340500		TraesCS2A02G042200
TraesCS7A02G423900				TraesCS5A02G200800		TraesCS2A02G048800						TraesCS1B02G401600		TraesCS2B02G238000
TraesCS2B02G302100				TraesCS6B02G342400		TraesCS7D02G007300						MSTRG.15484		TraesCS3D02G109400
MSTRG.18145				TraesCS1B02G269100		TraesCS2B02G242100						TraesCS4B02G047400		TraesCS5D02G388500
TraesCS1D02G293000				TraesCS3B02G095400		TraesCS4D02G264200						TraesCS3D02G260500		TraesCS4B02G062500
TraesCS3A02G452300				TraesCS7B02G231800		TraesCS7D02G498300						TraesCS2A02G033900		TraesCS6D02G118800
TraesCS2B02G445300				TraesCS4D02G016100		TraesCS5B02G371600						TraesCS6B02G160900		TraesCS2A02G350600
TraesCS3D02G301800				TraesCS2B02G226600		MSTRG.7021						TraesCS4D02G326100		MSTRG.35041
MSTRG.11008				TraesCS7B02G017000		TraesCS1A02G250200						TraesCS3B02G019900		TraesCS7B02G337100
TraesCS2B02G459300				TraesCS4B02G019200		TraesCS5D02G038900						TraesCS5A02G402900		TraesCS1B02G410800
TraesCS2D02G029800				TraesCS1B02G130600		MSTRG.31548						TraesCS5B02G362500		TraesCS3D02G399200
TraesCS3B02G441800				TraesCS1B02G173200		TraesCS4D02G330300						MSTRG.24879		TraesCS1B02G061000
TraesCS6B02G046800				TraesCS2B02G271300		TraesCS7A02G269300						TraesCS1D02G210900		TraesCS7A02G324500
TraesCS5B02G219400				TraesCS4B02G304300		TraesCS6B02G355700						TraesCS5B02G486300		TraesCS2A02G101400
MSTRG.26				MSTRG.14788		MSTRG.29663						TraesCS3B02G220000		TraesCS2D02G263500
TraesCS2A02G285000				TraesCS2D02G293200		TraesCS5A02G354800						TraesCS5A02G258900		TraesCS3B02G365200
MSTRG.11201				TraesCS5D02G055700		TraesCS6B02G039300						TraesCS4D02G180500		TraesCS4D02G056700
TraesCS1D02G139400				TraesCS1A02G187600		TraesCS5A02G226800						TraesCS4D02G186100		TraesCS2A02G406200
TraesCS5B02G048500				TraesCSU02G082100		TraesCS6D02G216500						TraesCS4A02G030600		TraesCS2B02G114500
TraesCS3B02G427400				TraesCS7D02G048200		TraesCS6B02G205900						TraesCS5D02G119400		TraesCS2A02G098400
MSTRG.3338				TraesCS6B02G429200		TraesCS5A02G303400						TraesCS2D02G303800		TraesCS3B02G449200
TraesCS3D02G283100				TraesCS2D02G371800		TraesCS2D02G047700						TraesCS4B02G053900		TraesCS5B02G138700
TraesCS1B02G307700				TraesCS1B02G386600		MSTRG.8832						MSTRG.10326		TraesCS1B02G300600
MSTRG.37258				TraesCS3A02G369000		TraesCS6B02G429300						TraesCS7A02G254200		TraesCS4A02G386500
TraesCS4B02G189500				TraesCS5B02G147600		TraesCS6A02G146900						MSTRG.35380		TraesCS4A02G312200
TraesCS5B02G241900				TraesCS2A02G107800		MSTRG.6824						TraesCS3B02G381800		TraesCS6D02G142400
MSTRG.37330				TraesCS1A02G050900		TraesCS3B02G592400						TraesCS3B02G045500		MSTRG.32688
MSTRG.37027				TraesCS3B02G390700		TraesCS1B02G423200						TraesCS5A02G146900		TraesCS2A02G357500
MSTRG.37301				TraesCS7B02G134400		TraesCS2A02G416900						TraesCS1A02G364000		TraesCS7B02G035200
TraesCS7B02G326200				TraesCS6D02G316000		TraesCS4D02G121500						TraesCS7B02G251600		TraesCS3A02G249000
TraesCS2B02G090100				TraesCS1A02G367900		TraesCS1A02G266600						TraesCS2B02G516600		TraesCS1B02G364200
TraesCS5D02G277400				TraesCS4B02G112000		TraesCS2A02G477700						TraesCS5D02G050800		MSTRG.36998
TraesCS3D02G255500				TraesCS6D02G291000		TraesCS4A02G292300						MSTRG.25245		TraesCS5B02G089500
TraesCS7D02G215000				TraesCS2B02G356200		TraesCS3B02G075600						TraesCS7D02G198300		TraesCS3D02G306100
MSTRG.29698				TraesCS5A02G329000		TraesCS1A02G279500						TraesCS2A02G451000		TraesCS5B02G178100
TraesCS2A02G157600				TraesCS2B02G114900		TraesCS4D02G359900						TraesCS5D02G250600		TraesCS2D02G303000
MSTRG.15509				TraesCS3D02G222900		MSTRG.22473						TraesCS5A02G149600		TraesCS3B02G039700
TraesCS5D02G411600				TraesCS6D02G040600		TraesCS4A02G364100						TraesCS5B02G480900		TraesCS1D02G136500
TraesCS5B02G018300				TraesCS3B02G475200		TraesCS2D02G482100						TraesCS5D02G513100		TraesCS6A02G383700
TraesCS3D02G172300				TraesCS2D02G497800		TraesCS4A02G012400						TraesCS1A02G388700		TraesCS7B02G190500
TraesCS2B02G535500				MSTRG.37023		TraesCS3B02G481300						TraesCS2B02G447700		TraesCS4D02G089300
TraesCS5A02G402300				MSTRG.29969		TraesCS2D02G313700						TraesCS4D02G362800		TraesCS7B02G474400
TraesCS1B02G364000				TraesCS7B02G250700		TraesCS1B02G434100						TraesCS3D02G063600		TraesCS1A02G140700
TraesCS4D02G032000				MSTRG.19770		TraesCS1B02G246600						TraesCS7A02G003900		TraesCS1B02G426200
TraesCS3B02G471500				TraesCS4D02G016000		TraesCS3D02G381300						TraesCS1D02G369400		TraesCS7A02G273000
TraesCS2B02G210600				TraesCS4A02G337800		TraesCS1B02G287300						TraesCS1A02G419600		TraesCS4A02G031700
TraesCS2A02G393800				TraesCS1D02G209200		TraesCS6A02G389900						TraesCS1D02G130200		TraesCS1A02G039100
TraesCS7A02G052600				TraesCS7B02G230000		TraesCS4D02G244000						MSTRG.6523		TraesCS3A02G390000
TraesCS7B02G156900				TraesCS3A02G010300		TraesCS1A02G419200						TraesCS5D02G042300		TraesCS3B02G389400
TraesCS5B02G234300				TraesCS5B02G108300		TraesCS5D02G135400						TraesCS3B02G034900		TraesCS3B02G253600
MSTRG.340				TraesCS3D02G059900		TraesCS4A02G484600						MSTRG.30014		TraesCS5B02G255200
TraesCS7A02G453600				TraesCS3B02G378900		TraesCS4B02G330600						TraesCS1B02G362800		TraesCS1D02G405800
TraesCS7A02G134000				TraesCS2B02G419200		TraesCS2B02G395000						TraesCS3D02G448800		MSTRG.19242
TraesCS6B02G037000				TraesCS2A02G285100		TraesCS4D02G095900						TraesCSU02G122200		TraesCS7B02G129800
TraesCS1A02G406300				TraesCS1A02G149700		TraesCS1B02G460600						TraesCS7B02G177400		TraesCS4B02G170700
TraesCS2B02G391400				TraesCS6D02G224200		TraesCS5A02G389100						TraesCS1B02G381200		TraesCS3D02G287100
TraesCS3A02G110500				TraesCS1D02G365100		TraesCS1D02G427000						TraesCS1B02G135700		TraesCS1A02G395800
TraesCS1A02G000900				TraesCS6A02G398100		TraesCS6B02G041200						TraesCS7B02G328600		TraesCS1B02G320400
TraesCS7A02G314900				TraesCS3A02G264600		TraesCS1D02G433600						TraesCS6D02G322300		TraesCS4A02G165900
MSTRG.37299				TraesCS2A02G367800		TraesCS2D02G252000						TraesCS5B02G140300		TraesCS2A02G443300
TraesCS2D02G391700				MSTRG.10190		TraesCSU02G148700						TraesCS2B02G558400		TraesCS5D02G184700
TraesCS3A02G254600				TraesCS1B02G377100		TraesCS7A02G528900						TraesCS2B02G178800		TraesCS3A02G258300
TraesCS1A02G194200				TraesCS7D02G327700		TraesCS2D02G581700						TraesCS5B02G182400		TraesCS2A02G350400
TraesCS4A02G289900				MSTRG.28142		TraesCS1A02G086100						TraesCS4D02G054100		TraesCS2B02G508900
MSTRG.4464				TraesCS7A02G090400		TraesCS1D02G380800						TraesCS1D02G049400		TraesCS6D02G355800
TraesCS6B02G099300						TraesCS3D02G285100						TraesCS3B02G322000		TraesCS3A02G478300
TraesCS2D02G157800						TraesCS3D02G175300						TraesCS7A02G004100		TraesCS7B02G050500
MSTRG.8709						TraesCS5A02G369100						TraesCS2B02G489600		TraesCS2D02G302300
TraesCS6B02G447400						TraesCS7D02G245000						MSTRG.4618		TraesCS1D02G111000
TraesCS2B02G407400						TraesCS6D02G268400						TraesCS1A02G287000		MSTRG.6039
MSTRG.37250						TraesCSU02G049500						TraesCS5B02G513800		MSTRG.12109
TraesCS5D02G068300						TraesCS3B02G006900						MSTRG.37050		MSTRG.24873
MSTRG.26477						TraesCS2B02G457000						MSTRG.11761		TraesCS4D02G346300
TraesCS5D02G099100						TraesCS1A02G203200						MSTRG.21154		MSTRG.5226
TraesCS2B02G183100						TraesCS6A02G093300						TraesCS5A02G137200		TraesCS2B02G368200
TraesCS6B02G117900						TraesCS6D02G025800						TraesCS3B02G017500		MSTRG.28777
TraesCS5A02G329000						TraesCS7B02G221400						TraesCS5A02G243900		MSTRG.11695
TraesCS6D02G263600						TraesCS7A02G339600						TraesCS5D02G222300		TraesCS2B02G558200
TraesCS5B02G089200						TraesCS4A02G132500						TraesCS3B02G257800		TraesCS4B02G168900
TraesCS6B02G282000						TraesCS7A02G048100						TraesCS3B02G290300		TraesCS7B02G175000
TraesCS1A02G001100						TraesCS4A02G017400								TraesCS1B02G316700
MSTRG.22673						TraesCS3D02G438800								TraesCSU02G127000
TraesCS7D02G037700						TraesCS2D02G085800								TraesCS2D02G312800
TraesCS1A02G000900						TraesCS6A02G325400								TraesCS4A02G040000
TraesCS5D02G261000						TraesCS6D02G373900								TraesCS3A02G107400
TraesCS3A02G440800						TraesCS2B02G047900								TraesCS3D02G238400
MSTRG.37303						TraesCS1B02G276800								TraesCS1B02G136900
TraesCS3D02G272000						TraesCS7D02G399500								TraesCS2B02G046800
MSTRG.37196						TraesCS1B02G223300								TraesCS5B02G373000
TraesCS1B02G045700						TraesCS3D02G385600								TraesCS7B02G159400
TraesCS7A02G336500						MSTRG.10883								MSTRG.35533
TraesCS1D02G424500						TraesCS5B02G036600								TraesCS6B02G422900
MSTRG.11761						TraesCS6D02G215000								TraesCS1A02G108000
MSTRG.14755						TraesCS7A02G514300								TraesCS2B02G244600
TraesCS2D02G070300						TraesCS3B02G016400								TraesCS1D02G178200
MSTRG.11157						TraesCS7D02G441100								TraesCS7B02G250400
TraesCS5B02G075900						TraesCS2A02G088300								TraesCS7B02G145500
TraesCS6A02G225800						TraesCSU02G191000								TraesCS2B02G263200
TraesCS7D02G534700						TraesCS1D02G235100								TraesCS3A02G438900
TraesCS2B02G319700						TraesCS5B02G350000								TraesCS2B02G562200
TraesCS1B02G423300						TraesCS6B02G172000								MSTRG.33897
MSTRG.26211						TraesCS7A02G188100								TraesCS2A02G102000
TraesCS1B02G445200						TraesCS2A02G421100								TraesCS3D02G021200
TraesCS3B02G330900						TraesCS7A02G071000								TraesCS6D02G302900
MSTRG.21115						TraesCS4A02G236200								TraesCSU02G131600
TraesCS5A02G253200						TraesCS3A02G013800								TraesCS6B02G180700
TraesCS3D02G113300						TraesCS6B02G175100								TraesCS3B02G544300
TraesCS5B02G015800						TraesCS3A02G535300								TraesCS7A02G087600
MSTRG.8971						TraesCS7A02G368800								TraesCS7A02G497900
TraesCS4D02G025500						TraesCS6B02G342600								TraesCS3A02G526600
TraesCS3D02G426100						TraesCS1B02G098800								MSTRG.4914
TraesCS4D02G142100						TraesCS3A02G007100								TraesCS2B02G288100
TraesCSU02G009000						MSTRG.6513								TraesCS7A02G110400
TraesCS7B02G037600						TraesCS3B02G109200								TraesCS2D02G392200
TraesCS4B02G169700						TraesCS1B02G242200								MSTRG.18427
TraesCS2B02G359600						TraesCS7D02G483600								MSTRG.25543
TraesCS3B02G471600						TraesCS5A02G148000								TraesCS4B02G028700
TraesCS6B02G225200						TraesCS5D02G238700								MSTRG.18616
TraesCSU02G008800						TraesCS4D02G327400								TraesCS7B02G100300
TraesCSU02G009100						TraesCS1D02G402600								MSTRG.29197
MSTRG.2587						TraesCS6D02G103500								TraesCS1D02G118100
TraesCS5B02G557400						TraesCS4A02G225400								MSTRG.37147
TraesCS3D02G260300						TraesCS3D02G003600								TraesCS6A02G008300
TraesCS7D02G541300						TraesCS2D02G047200								TraesCS2B02G320400
TraesCS3D02G390900						TraesCS3B02G536100								TraesCS7A02G195000
TraesCS1B02G449600						TraesCS2B02G103700								TraesCS1B02G038100
MSTRG.12766						TraesCS7D02G189100								TraesCS2A02G116100
TraesCS2A02G046600						TraesCS6B02G355900								TraesCS5D02G264700
TraesCS6A02G310500						TraesCS2A02G215900								MSTRG.14671
TraesCS3A02G188700						TraesCS6B02G316900								TraesCS5A02G381700
TraesCS2D02G165100						TraesCS4A02G389900								TraesCS5A02G102800
TraesCS1D02G323500						TraesCS6B02G175900								MSTRG.8271
TraesCS4D02G295900						TraesCS7A02G227300								TraesCS2A02G153900
TraesCS1D02G403300						TraesCS2B02G428900								TraesCS7D02G365200
TraesCS7D02G172400						TraesCS6D02G291800								MSTRG.28811
TraesCS2B02G322100						TraesCS6B02G473400								MSTRG.20871
TraesCS3B02G322100						TraesCS3A02G288300								TraesCS2B02G369000
TraesCS5D02G069100						MSTRG.8319								TraesCS1B02G383400
TraesCS6A02G059700						TraesCS4A02G076600								TraesCS5D02G152100
TraesCS1D02G110600						TraesCS7A02G084600								MSTRG.37123
TraesCS2D02G370800						TraesCS2D02G252400								TraesCS6D02G102400
TraesCS3B02G335300						TraesCS1D02G076600								TraesCS3D02G376800
MSTRG.37099						TraesCS5A02G071800								TraesCS3B02G438400
TraesCS3A02G139600						TraesCS1A02G050400								TraesCS2A02G365500
TraesCS2D02G301000						TraesCS6D02G199100								TraesCS2B02G362500
						TraesCS6D02G166100								TraesCS2D02G489200
						TraesCS1B02G242400								MSTRG.29878
						TraesCS7A02G236500								TraesCS5B02G440700
						TraesCS5B02G312000								TraesCS4A02G250800
						TraesCS5A02G378800								TraesCS4A02G134300
						TraesCS3B02G149000								TraesCS5A02G265500
						TraesCS3A02G119800								TraesCS7B02G225000
						TraesCS1A02G267900								TraesCS3B02G335300
						TraesCS4D02G330400								TraesCS5A02G103700
						TraesCS7B02G016800								MSTRG.33901
						TraesCS3D02G478200								TraesCS6A02G241100
						TraesCS5A02G018200								TraesCS2D02G347200
						TraesCS4B02G359700								TraesCS7B02G026300
						TraesCS5D02G387200								MSTRG.37222
						TraesCS3A02G457700								TraesCS5A02G321300
						TraesCS4D02G327700								TraesCS5B02G257700
						TraesCS2B02G334600								TraesCS5A02G184300
						TraesCS1D02G403100								TraesCS2A02G288900
						TraesCS1D02G249800								TraesCS2D02G219100
						TraesCS2B02G268200								TraesCS2B02G474500
						TraesCS6B02G421500								TraesCS7B02G054700
						TraesCS6B02G421700								MSTRG.25356
						MSTRG.22613								TraesCS4B02G134800
						TraesCS2A02G452700								TraesCS5B02G278200
						TraesCS5A02G378700								TraesCS1D02G279700
						TraesCS6B02G402600								TraesCS4D02G247900
						TraesCS1D02G146600								TraesCS4D02G112200
						TraesCS3A02G119600								TraesCS4B02G230000
						TraesCS4B02G172200								TraesCS6A02G152700
						TraesCS4A02G059800								TraesCS6D02G311900
						TraesCS6B02G074100								TraesCS7D02G320400
						TraesCS3A02G216200								TraesCS2A02G219100
						TraesCS1B02G142000								TraesCS3A02G376500
						TraesCS7A02G089400								TraesCS7A02G126900
						TraesCS5B02G526500								TraesCS5A02G283100
						TraesCS2B02G105800								TraesCS2D02G173300
						TraesCS2D02G376100								TraesCS4B02G381000
						TraesCS2D02G041900								TraesCS3D02G290700
						TraesCS7A02G537900								MSTRG.26567
						MSTRG.33454								TraesCS6A02G333300
						TraesCS4A02G368900								TraesCS2D02G100900
						TraesCS6D02G136200								TraesCS4B02G261200
						TraesCS6B02G284000								TraesCS2B02G216400
						TraesCS5B02G234000								TraesCS4D02G026300
						MSTRG.33143								MSTRG.1862
						TraesCS5D02G149400								TraesCS6D02G357700
						TraesCS4A02G078900								TraesCS7D02G149000
						TraesCS3B02G247200								MSTRG.34086
						TraesCS5B02G265500								MSTRG.23620
						MSTRG.16620								TraesCS4A02G183900
						TraesCS5A02G310500								TraesCS2B02G004100
						TraesCS2B02G355900								TraesCS4A02G298300
						TraesCS5D02G152400								MSTRG.1859
						TraesCS1B02G115800								TraesCS3D02G212300
						TraesCS7D02G126400								TraesCS4B02G169000
						TraesCS6D02G278200								TraesCS7B02G374300
						TraesCS5D02G005800								TraesCS3D02G231900
						MSTRG.34831								TraesCS2D02G178600
						TraesCS3B02G000500								TraesCS3A02G350400
						TraesCS4B02G385600								TraesCS4D02G354200
						TraesCS2A02G358100								MSTRG.10433
						TraesCS3B02G580500								MSTRG.36582
						TraesCS5A02G377200								TraesCS2D02G068600
						TraesCS4D02G316400								TraesCS5A02G376900
						TraesCS2B02G059500								TraesCSU02G001600
						TraesCS2A02G042800								TraesCS1A02G287400
						TraesCS6A02G312400								TraesCS4A02G078100
						TraesCS1A02G369600								TraesCS1D02G200300
						TraesCS2A02G047900								MSTRG.30016
						TraesCS4B02G054700								MSTRG.32730
						TraesCS6A02G330100								MSTRG.33158
						MSTRG.3766								TraesCS1A02G309400
						TraesCS6A02G325700								TraesCS4B02G259400
						MSTRG.1890								TraesCS1A02G258100
						TraesCS5B02G431200								TraesCS2D02G126500
						MSTRG.23175								TraesCS6A02G293700
						TraesCS3A02G453100								TraesCS2D02G526300
						TraesCS2A02G490400								TraesCS5D02G328100
						TraesCS6D02G344900								TraesCS3B02G454100
						TraesCS2A02G315600								TraesCS6B02G400800
						TraesCS5D02G530100								TraesCS4A02G495800
						TraesCS7B02G192200								TraesCS3D02G520100
						TraesCS6B02G164400								TraesCS3B02G219200
						TraesCS5A02G146000								TraesCS5D02G501500
						TraesCS4B02G319800								TraesCS7D02G236900
						TraesCS3B02G578400								TraesCS3A02G388000
						TraesCS1D02G266700								TraesCS3B02G566700
						TraesCS2A02G583000								TraesCS6A02G327700
						TraesCS2D02G046900								MSTRG.23501
						TraesCS6A02G178500								TraesCS5D02G514800
						TraesCS1B02G247400								TraesCS2A02G190700
						TraesCS5A02G382900								TraesCS2D02G224200
						TraesCS1B02G449200								TraesCS3D02G097600
						TraesCS2D02G221500								TraesCS1D02G392300
						TraesCS2D02G007000								TraesCS4A02G148800
						TraesCS3A02G509900								TraesCS7D02G500900
						TraesCS6A02G325900								TraesCS5D02G551800
						TraesCS6D02G120700								TraesCS2D02G344200
						TraesCS5D02G176600								TraesCS7A02G075600
						TraesCS3D02G394000								TraesCS6D02G222200
						TraesCS7A02G301700								TraesCS6B02G434400
						TraesCS6D02G222900								TraesCS4B02G310000
						TraesCS5A02G095200								TraesCS1A02G064900
						TraesCS5D02G107900								MSTRG.18032
						TraesCS5A02G191000								MSTRG.15670
						TraesCS3A02G382900								TraesCS3D02G491900
						TraesCS6B02G450200								TraesCS4A02G063900
						TraesCS3D02G110200								TraesCS3B02G126200
						TraesCS1B02G117500								TraesCS3A02G393500
						TraesCS6A02G382600								TraesCS6D02G335900
						TraesCS6A02G251300								TraesCS2B02G368900
						TraesCS1D02G206300								TraesCS4A02G366900
						TraesCS2D02G075000								TraesCS2A02G590800
						TraesCS7B02G391800								MSTRG.3338
						TraesCS3B02G246000								TraesCS7D02G485400
						TraesCS1A02G085300								TraesCS6D02G368700
						TraesCS6D02G264000								TraesCS7B02G093800
						TraesCS1A02G335300								TraesCS2B02G316100
						MSTRG.31144								TraesCS4B02G000900
						TraesCS2D02G123900								TraesCS2A02G288000
						TraesCS5A02G203400								MSTRG.37157
						TraesCS2A02G316500								MSTRG.17369
						TraesCS7D02G088000								TraesCS3A02G209400
						TraesCS5D02G320200								TraesCS1A02G008000
						TraesCS1B02G089800								TraesCS1A02G360400
						TraesCS2D02G325500								TraesCS7D02G273100
						TraesCS5D02G140200								TraesCS1D02G011900
						TraesCS4B02G339600								TraesCS4D02G092500
						TraesCS7D02G369400								TraesCS7D02G545100
						TraesCS5B02G220000								TraesCS2D02G197300
						TraesCS3A02G376200								TraesCS2B02G613400
						TraesCS4B02G143500								TraesCS6B02G236200
						TraesCS5D02G312100								TraesCS4D02G277000
						TraesCS6D02G089000								TraesCS5A02G491600
						MSTRG.37319								TraesCS3B02G588900
						TraesCS5B02G141400								MSTRG.35892
						TraesCS7A02G095200								TraesCS7B02G405000
						MSTRG.31694								TraesCS3A02G398300
						TraesCS7D02G509100								TraesCS7B02G055200
						TraesCS5D02G398000								TraesCS3B02G322100
						TraesCS3D02G339100								TraesCS7B02G472800
						TraesCS1A02G388400								TraesCS6D02G065900
						TraesCS4A02G301200								TraesCS6B02G363700
						TraesCS7A02G381500								TraesCS6A02G273400
						TraesCS4B02G005900								TraesCS6D02G313400
						TraesCS3B02G472500								TraesCS7B02G054800
						TraesCS5A02G071900								TraesCS7D02G133500
						MSTRG.761								TraesCS2A02G412300
						TraesCS1D02G098100								TraesCS1A02G022500
						TraesCS2D02G393700								TraesCS4A02G219400
						TraesCS7D02G269800								TraesCS4B02G062500
						TraesCS5D02G302700								TraesCS1D02G317211
						TraesCS7A02G537800								TraesCS2A02G157400
						TraesCS5B02G334500								MSTRG.37289
						TraesCS2A02G028700								TraesCS4A02G019800
						TraesCS2D02G031000								TraesCS7D02G528800
						TraesCS7D02G049300								TraesCS3B02G146800
						TraesCS7A02G071700								TraesCS6A02G420900
						TraesCS2A02G049100								MSTRG.5487
						TraesCS5D02G525400								TraesCS3D02G332200
						TraesCS1D02G176400								TraesCS3B02G445600
						TraesCS5D02G430400								TraesCS2D02G348700
						TraesCS4B02G037700								TraesCS1D02G332700
						TraesCS4D02G361300								TraesCS6A02G068300
						TraesCS3A02G392800								TraesCS5D02G477800
						TraesCS3B02G152200								TraesCS2B02G503000
						TraesCS3A02G406800								TraesCS5A02G269500
						TraesCS4A02G142700								TraesCS5B02G403100
						TraesCS2A02G504300								TraesCS7A02G511900
						TraesCS2B02G557700								TraesCS6D02G266700
						TraesCS2D02G549200								TraesCS2D02G519400
						TraesCS6B02G317100								TraesCS6A02G165400
						TraesCS7D02G378300								TraesCS6D02G349800
						TraesCS3B02G420600								TraesCS6A02G076500
						TraesCS1D02G311000								TraesCS5D02G348900
						TraesCS1B02G275200								MSTRG.37077
						TraesCS1B02G202700								TraesCS2B02G412500
						TraesCS2B02G345300								TraesCS7D02G296500
						TraesCS5A02G008800								TraesCS3B02G553200
						TraesCS5D02G091000								TraesCS2D02G165400
						TraesCS5A02G008900								TraesCS4D02G061400
						MSTRG.23156								0
						TraesCS5A02G267700								TraesCS4A02G344900
						TraesCS2A02G139000								TraesCS7B02G423200
						TraesCS5B02G132900								TraesCS6A02G199400
						TraesCS5A02G241000								TraesCS2D02G268400
						TraesCS4A02G383100								TraesCS6B02G009600
						TraesCS3D02G530300								TraesCS1A02G337200
						TraesCS7A02G158200								TraesCS4A02G320400
						TraesCS1B02G202400								TraesCS7D02G133100
						TraesCS7A02G040900								TraesCS1B02G282600
						TraesCS7A02G386800								MSTRG.18885
						TraesCS7A02G407500								TraesCS6B02G467400
						TraesCS7A02G065000								TraesCS2A02G478900
						TraesCS1D02G435800								TraesCS3B02G323300
						TraesCS3B02G490800								TraesCS2B02G137500
						TraesCS3D02G484100								MSTRG.13068
						TraesCS2B02G062700								TraesCS6D02G349700
						TraesCS3D02G039400								TraesCS7A02G067600
						TraesCS7D02G134300								MSTRG.17548
						TraesCS3B02G126400								TraesCS5A02G261200
						TraesCS2B02G388300								MSTRG.3447
						TraesCS1A02G228100								TraesCSU02G186800
						TraesCS1B02G276500								MSTRG.37125
						TraesCS7D02G208400								TraesCS1B02G101400
						MSTRG.32204								TraesCS6A02G390900
						TraesCS3A02G382100								MSTRG.33904
						TraesCS6D02G136900								TraesCS2D02G382300
						TraesCS5B02G165000								TraesCS6B02G439800
						TraesCS3B02G102600								TraesCS7B02G085800
						TraesCS4A02G097500								TraesCS3A02G116700
						TraesCS5A02G008700								TraesCS3D02G069500
						TraesCS4D02G327900								TraesCS2B02G399700
						MSTRG.34835								TraesCS2A02G010600
						TraesCS3B02G495700								TraesCS4A02G326600
						MSTRG.18055								TraesCS1A02G195700
						TraesCS5A02G295400								TraesCS6A02G076900
						TraesCS2A02G264000								MSTRG.15003
						TraesCS3D02G517300								TraesCS1D02G329500
						TraesCS6B02G182500								TraesCS7D02G460300
						TraesCS7D02G475100								TraesCS5A02G126200
						TraesCS1D02G034800								TraesCS6D02G288800
						TraesCS4D02G035200								TraesCS5B02G427100
						TraesCS2A02G461200								TraesCS2D02G356300
						TraesCS3D02G538900								TraesCS3A02G372000
						TraesCS3B02G424700								TraesCS5B02G135400
						TraesCS3A02G416400								TraesCS7A02G264100
						TraesCS6B02G304000								MSTRG.37273
						TraesCS1B02G184500								MSTRG.1853
						TraesCS1A02G159600								TraesCS7A02G249800
						TraesCS7D02G406400								TraesCS6D02G290400
						TraesCS6A02G170600								TraesCS5B02G282100
						TraesCS7D02G498100								TraesCS3A02G336500
						TraesCS3D02G276900								TraesCS2A02G202100
						TraesCS2A02G205300								TraesCS2D02G011200
						TraesCS6D02G277200								TraesCS4A02G395100
						TraesCS5A02G330500								TraesCS6D02G364600
						TraesCS1D02G084400								TraesCS7D02G546200
						MSTRG.16296								MSTRG.24618
						TraesCS6B02G424400								TraesCS7A02G428400
						MSTRG.16295								TraesCS6A02G384100
						TraesCS4D02G117100								TraesCS7B02G171600
						TraesCS7D02G379900								TraesCS3A02G375500
						TraesCS5D02G499900								TraesCS7D02G215300
						TraesCS7D02G146300								TraesCS6A02G285300
						TraesCS7A02G127800								TraesCS5D02G296800
						TraesCS1B02G309000								TraesCS3B02G544400
						TraesCS4A02G227800								MSTRG.22857
						TraesCS3B02G482600								TraesCS6B02G102700
						TraesCS7A02G450200								TraesCS6B02G128600
						TraesCS7A02G225000								TraesCS5D02G538000
						TraesCS3D02G211300								TraesCS5D02G137300
						TraesCS5D02G196300								TraesCS2A02G215000
						TraesCS3A02G130300								TraesCS7B02G230600
						TraesCS5D02G097600								TraesCS5D02G244900
						TraesCS2D02G107400								TraesCS5D02G095900
						TraesCS5D02G392300								TraesCS6B02G094400
						TraesCS2D02G481900								TraesCS4A02G369300
						TraesCS4D02G239700								TraesCS2B02G430900
						TraesCS2A02G107200								TraesCS5A02G341000
						TraesCS6B02G356200								TraesCS5A02G281800
						TraesCS4A02G454700								TraesCS5B02G026800
						TraesCS7A02G488600								TraesCS5D02G256800
						TraesCS2D02G260000								TraesCS6B02G292100
						MSTRG.7433								TraesCS5B02G418100
						TraesCS7B02G096300								TraesCS1A02G384000
						TraesCS7D02G273200								TraesCS3B02G407700
						TraesCS5B02G311300								TraesCS3B02G372300
						TraesCS3B02G034700								TraesCS7A02G188800
						TraesCS2D02G588000								TraesCS3B02G039000
						TraesCS3D02G224000								TraesCS7A02G473000
						TraesCS2B02G315100								TraesCS5B02G481100
						TraesCS3D02G133900								TraesCS2A02G410400
						TraesCS1B02G033700								MSTRG.5470
						MSTRG.3649								TraesCS1B02G270000
						TraesCS5A02G310600								TraesCS7D02G333900
						TraesCS2A02G251000								TraesCS3D02G020500
						TraesCS7D02G523300								TraesCS7B02G034600
						TraesCS1B02G194900								TraesCS7D02G493500
						TraesCS5A02G139900								TraesCS3D02G514700
						TraesCS3A02G274300								TraesCS7D02G433700
						TraesCS7D02G529400								TraesCS2D02G185400
						TraesCS1B02G339100								TraesCS4B02G015300
						TraesCS4B02G127100								TraesCS5A02G279700
						MSTRG.10711								TraesCS2B02G490400
						TraesCS3D02G036200
						TraesCS2D02G403800
						TraesCS6B02G105400
						TraesCS7D02G439800
						TraesCS7A02G086000
						TraesCS5B02G314700
						TraesCS3B02G608500
						TraesCS2D02G277600
						TraesCS3A02G293500
						TraesCS6B02G165300
						TraesCS7D02G323900
						TraesCS6B02G030300
						TraesCS1D02G085000
						TraesCS4B02G393000
						TraesCS6A02G375900
						TraesCS3A02G332600
						TraesCS6A02G283500
						TraesCS5B02G045100
						MSTRG.9146
						TraesCS4A02G075600
						TraesCS2B02G053500
						TraesCS4D02G227500
						TraesCS2A02G442900
						TraesCS6A02G405700
						TraesCS4D02G093100
						TraesCS3D02G130800
						TraesCS3A02G119700
						TraesCS7B02G222900
						TraesCS2A02G384300
						TraesCS7B02G490500
						TraesCS7B02G279600
						TraesCS2A02G330000
						TraesCS1A02G209100
						TraesCS1A02G319300
						TraesCS3A02G373600
						TraesCS4A02G440600
						TraesCS5A02G104600
						TraesCS6D02G012100
						TraesCS2A02G204900
						TraesCS4A02G358300
						TraesCS4B02G207100
						MSTRG.9036
						TraesCS6B02G246400
						TraesCS5D02G269600
						TraesCS3A02G132300
						TraesCS4D02G116600
						TraesCS3B02G039800
						TraesCS2B02G410400
						TraesCS2A02G431900
						TraesCS5A02G313000
						TraesCS5D02G441300
						TraesCS3A02G339700
						TraesCS3A02G122500
						TraesCS7D02G242500
						TraesCS7B02G411200
						TraesCS5A02G502300
						TraesCS5D02G228200
						TraesCS5B02G267400
						TraesCS3B02G075700
						MSTRG.25360
						MSTRG.16026
						TraesCS6D02G063100
						TraesCS3D02G156500
						TraesCS2D02G047100
						TraesCS3A02G526700
						TraesCS1B02G033200
						TraesCS4D02G118500
						TraesCS1A02G299200
						TraesCS1A02G071400
						TraesCS1B02G128000
						TraesCS2B02G086200
						TraesCS3B02G275200
						MSTRG.21830
						TraesCS7B02G417900
						TraesCS2D02G048000
						TraesCS2B02G134200
						TraesCS1B02G226000
						TraesCS3A02G506400
						TraesCS4D02G142300
						TraesCS7A02G042200
						TraesCS2D02G433700
						TraesCS7A02G219300
						TraesCS7B02G456400
						TraesCS3A02G347500
						TraesCS5D02G122700
						TraesCS1A02G186100
						TraesCS5A02G281700
						TraesCS4D02G270000
						TraesCS1D02G072900
						TraesCS3D02G493700
						TraesCS6A02G078400
						TraesCS7D02G466900
						TraesCS5B02G409500
						TraesCS1A02G152800
						TraesCS7A02G530500
						TraesCS3A02G235300
						TraesCS7A02G472500
						TraesCS5B02G219300
						TraesCS2B02G600200
						TraesCS3B02G531300
						TraesCS2B02G266600
						TraesCS2D02G295700
						TraesCS1A02G181100
						TraesCS1D02G103200
						TraesCS2B02G476300
						TraesCS1D02G087600
						TraesCS3D02G402200
						TraesCS5B02G393100
						TraesCS2A02G129600
						TraesCS6B02G015100
						TraesCS7A02G477100
						TraesCS7D02G317300
						TraesCS3B02G320100
						TraesCS5A02G268000
						TraesCS5D02G399100
						TraesCS1B02G322500
						TraesCS2B02G204600
						TraesCS7A02G565200
						TraesCS2A02G407700
						TraesCS2D02G483800
						TraesCS6B02G122200
						TraesCS5A02G502200
						TraesCS4D02G109500
						TraesCS2A02G048100
						TraesCS7B02G243000
						TraesCS6D02G367300
						TraesCS5D02G435300
						TraesCSU02G024300
						TraesCS5B02G478200
						TraesCS3A02G056000
						TraesCS2D02G450100
						TraesCS2A02G033200
						MSTRG.37047
						TraesCS3B02G314300
						TraesCS3D02G244900
						TraesCS5A02G554000
						TraesCS3B02G011800
						TraesCS2B02G218600
						TraesCS2D02G256400
						TraesCS2A02G264500
						TraesCS5B02G503700
						TraesCS1A02G385600
						TraesCS5D02G185400
						TraesCS1A02G095600
						TraesCS1A02G073900
						TraesCS5A02G478500
						TraesCS7B02G291900
						TraesCS2D02G107600
						TraesCS1A02G430100
						TraesCS5A02G030700
						TraesCS4D02G236800
						TraesCS5A02G234200
						TraesCS7A02G004100
						TraesCS7B02G152800
						TraesCS6A02G405600
						TraesCS3A02G137900
						TraesCS7A02G178500
						TraesCS4D02G327800
						TraesCS3B02G418500
						TraesCS7A02G381700
						TraesCS5A02G342900
						TraesCS5D02G378600
						TraesCS5D02G014300
						TraesCS5D02G188400
						TraesCS3D02G209500
						TraesCS2D02G378900
						TraesCS4A02G301100
						TraesCS7D02G236700
						TraesCS5D02G241000
						MSTRG.22306
						TraesCS2A02G090100
						TraesCS1A02G278400
						TraesCS5B02G387300
						TraesCS2D02G229600
						TraesCS4B02G207000
						TraesCS7D02G422400
						TraesCS2B02G440200
						TraesCS4B02G178100
						TraesCS7A02G233300
						TraesCS5A02G365100
						TraesCS4B02G143700
						MSTRG.5160
						TraesCS2B02G307400
						TraesCS3D02G194100
						TraesCS2D02G481500
						TraesCS2D02G505900
						TraesCS7B02G271800
						TraesCS1B02G306500
						TraesCS4A02G253600
						TraesCS2A02G306800
						TraesCS7A02G331300
						TraesCS5A02G432900
						TraesCS5B02G311380
						MSTRG.19811
						TraesCS4D02G174700
						TraesCS2B02G437000
						TraesCS4A02G370500
						TraesCS6A02G039800
						MSTRG.3274
						TraesCS7B02G253600
						TraesCS1B02G217700
						TraesCS2B02G483000
						TraesCS3B02G537400
						TraesCS2D02G036600
						TraesCS3D02G203200
						TraesCS3A02G318500
						TraesCS2D02G467700
						TraesCS3B02G034900
						TraesCS3A02G296300
						TraesCS4D02G241800
						TraesCS2D02G048300
						TraesCS4D02G223700
						TraesCS3B02G139000
						TraesCS7A02G322000
						TraesCS4D02G358800
						TraesCS7D02G380500
						TraesCS3B02G273100
						MSTRG.35747
						TraesCS5A02G547600
						TraesCS7D02G386000
						TraesCS2D02G548600
						TraesCS3D02G416700
						TraesCS7B02G237800
						TraesCS1D02G149800
						TraesCS5B02G077900
						TraesCS4A02G173800
						TraesCS5D02G275400
						TraesCS3A02G074600
						TraesCS6A02G254100
						TraesCS6B02G011500
						TraesCS4A02G417600
						TraesCS7B02G201900
						TraesCS1B02G029900
						TraesCS4A02G295100
						TraesCS5A02G222500
						TraesCS2B02G061200
						TraesCS1B02G415800
						TraesCS6D02G270400
						TraesCS1B02G104500
						TraesCS5D02G455900
						TraesCS4A02G034500
						TraesCS3D02G526800
						TraesCS7A02G558400
						TraesCS7B02G275800
						TraesCS3B02G340800
						TraesCS7A02G186900
						TraesCS5D02G525600
						TraesCS1D02G188900
						MSTRG.3212
						TraesCS6A02G381400
						TraesCS7D02G527200
						TraesCS1D02G337600
						TraesCS2A02G467400
						TraesCS7A02G395800
						TraesCS2B02G553300
						TraesCS5D02G526200
						TraesCS3A02G166500
						TraesCS6A02G163500
						TraesCS2A02G415700
						MSTRG.9099
						TraesCS7A02G172600
						TraesCS7D02G339600
						TraesCS7A02G039100
						TraesCS4B02G330800
						TraesCS7A02G205500
						TraesCS3A02G227000
						TraesCS5B02G078100
						TraesCS1A02G186800
						TraesCS7D02G227100
						TraesCS6D02G144400
						TraesCS5D02G173900
						TraesCS4B02G139700
						TraesCS1A02G045800
						TraesCS2B02G372400
						TraesCS3A02G510000
						TraesCS5D02G317100
						TraesCS5A02G129300
						TraesCS7B02G167500
						TraesCS2A02G330200
						TraesCS2D02G511700
						TraesCS6A02G382500
						TraesCS2B02G333900
						TraesCS6A02G127700
						TraesCS7D02G297000
						TraesCS6A02G028100
						TraesCS5D02G233700
						TraesCS6D02G031400
						TraesCS3A02G001700
						TraesCS3A02G481000
						TraesCS3D02G385700
						MSTRG.34770
						TraesCS2D02G046800
						TraesCS4A02G469700
						TraesCS5B02G211700
						TraesCS2B02G275100
						TraesCS1D02G439100
						TraesCS2B02G341200
						TraesCS2A02G461800
						TraesCS5D02G169600
						TraesCS5D02G084600
						TraesCS1A02G426300
						TraesCSU02G152800
						TraesCS6D02G009700
						TraesCS2B02G339500
						TraesCS7D02G276700
						TraesCS3B02G464600
						TraesCS5B02G549400
						MSTRG.11382
						TraesCS6D02G012400
						TraesCS4A02G297500
						TraesCS3B02G462100
						TraesCS7A02G041200
						TraesCS4A02G136600
						TraesCS3A02G337100
						MSTRG.24206
						TraesCS7A02G246300
						TraesCS1A02G197400
						TraesCS6B02G340400
						MSTRG.26341
						TraesCS5B02G100600
						TraesCS3B02G021100
						MSTRG.34520
						TraesCS2B02G200300
						TraesCS7B02G227800
						TraesCS6A02G116400
						TraesCS2B02G145700
						TraesCS1B02G314000
						TraesCS3D02G428400
						TraesCS2B02G451600
						TraesCS7D02G004600
						TraesCS1B02G348300
						TraesCS7A02G323000
						TraesCS2B02G313900
						TraesCS6A02G287700
						TraesCS3A02G285200
						TraesCS7D02G231300
						TraesCS3B02G257100
						TraesCS5D02G240300
						TraesCS2A02G436200
						TraesCS3B02G214700
						MSTRG.34445
						MSTRG.31443
						TraesCS5D02G472000
						TraesCS4A02G253700
						TraesCS4A02G043500
						TraesCS3D02G110500
						TraesCS3A02G435800
						TraesCS3D02G496800
						TraesCS7A02G236400
						TraesCS2D02G305300
						TraesCS5D02G361800
						TraesCS1B02G001700
						TraesCS6B02G327500
						TraesCS1B02G199500
						TraesCS2B02G061300
						TraesCS2A02G454300
						TraesCS7B02G077500
						TraesCS1D02G396300
						TraesCS2A02G038200
						TraesCS5D02G504500
						TraesCS4A02G406200
						TraesCS2B02G277600
						TraesCS4B02G381800
						TraesCS7D02G120200
						TraesCS4B02G013200
						TraesCS3D02G445700
						TraesCS2B02G182000
						TraesCS2D02G571300
						TraesCS5B02G088500
						TraesCS1A02G352100
						TraesCS4B02G066700
						MSTRG.34716
						TraesCS1D02G184600
						TraesCS5D02G228900
						TraesCS1A02G081200
						TraesCS1D02G368500
						TraesCS7D02G229400
						TraesCS4B02G377400
						TraesCS2D02G319800
						MSTRG.8879
						TraesCS6B02G420200
						TraesCS7D02G152000
						TraesCS2A02G424200
						TraesCS2B02G533800
						TraesCS3B02G562900
						TraesCS5A02G404600
						TraesCS4A02G103800
						TraesCS6B02G272300
						TraesCS4B02G054400
						TraesCS3D02G375200
						TraesCS6B02G179000
						TraesCS4D02G010800
						TraesCS1A02G026300
						TraesCS4D02G005600
						TraesCS6A02G378600
						TraesCS7B02G410200
						TraesCS2D02G483300
						MSTRG.8724
						TraesCS4B02G200600
						TraesCS6A02G147600
						TraesCS2A02G462800
						TraesCS2A02G396000
						TraesCS7D02G519100
						TraesCS3D02G288100
						TraesCS3B02G190100
						TraesCS5A02G504900
						TraesCS5A02G002400
						TraesCS1D02G278800
						TraesCS2D02G210700
						TraesCS2B02G284500
						TraesCS3D02G176100
						TraesCS1A02G168100
						TraesCS2D02G264700
						TraesCS1D02G431200
						TraesCS5D02G003000
						TraesCS4B02G207900
						TraesCS1A02G311100
						TraesCS1D02G293900
						MSTRG.24344
						TraesCS2B02G462900
						TraesCS2B02G200400
						MSTRG.2567
						TraesCS3A02G025400
						TraesCS2B02G059700
						TraesCS7A02G357800
						TraesCS5B02G408600
						TraesCS3D02G217800
						TraesCS6D02G140900
						TraesCS5D02G136800
						TraesCS5D02G057600
						MSTRG.21487
