# Supplementary material for: Transcriptomic and anatomic profiling reveal the germination process of different wheat varieties in response to waterlogging stress
Source: BMC Genet. 2020 Aug 28;21:93. doi: 10.1186/s12863-020-00901-y (PMC7456028; doi:10.1186/s12863-020-00901-y)
Supplement: Supplementary file 6 — Additional file 6: Table S6. List of primer sequences used for qPCR analysis. [file 12863_2020_901_MOESM6_ESM.xls]

## Sheet: Table S6
Table S6. List of primer sequences used for qPCR analysis
Gene_name	Forward primer (5’-3’)	Reverse primer (5’-3’)	Amplicon length	Cluster	Annotation
TraesCS5D02G196300	AAGTCTGCCTCCTTAGCT	GTTCAAGTCCACACCGATA	173	ADH2	Alcohol dehydrogenase 2 OS=Hordeum vulgare GN=ADH2 PE=3 SV=1;Alcohol dehydrogenase 2 OS=Hordeum vulgare GN=ADH2 PE=3 SV=1
TraesCS6D02G266700	CGGCTCCTCAAGAACAAG	GAAGTCCATGTCGGTGAG	195	GT7	Probable glycosyltransferase 7 OS=Oryza sativa subsp. indica GN=GT7 PE=3 SV=2
TraesCS7B02G093800	CGAACACCACCAGAATCA	ACCACAACCATAACACGAT	171	SSII-3	Soluble starch synthase 2-3, chloroplastic/amyloplastic OS=Oryza sativa subsp. indica GN=SSII-3 PE=1 SV=1;Soluble starch synthase 2-3, chloroplastic/amyloplastic OS=Oryza sativa subsp. indica GN=SSII-3 PE=1 SV=1
TraesCS5D02G264700	TACCTCAACTTCTCCAATCC	CCATAGTAGCCTGTCTTCAT	162	GAUT4	Probable galacturonosyltransferase 4 OS=Arabidopsis thaliana GN=GAUT4 PE=2 SV=1
TraesCS2A02G215900	TCAGTACCACTACCATATTCAG	CGGCTATCTCTTCACCTTC	181	CRK10	Cysteine-rich receptor-like protein kinase 10 OS=Oryza sativa subsp. japonica GN=CRK10 PE=2 SV=1
TraesCS2B02G369000	GAGATAGCCGCCTTCTTC	AGTTGTAGTTCCACGTCAG	175	Cht4	Chitinase 4 OS=Oryza sativa subsp. japonica GN=Cht4 PE=2 SV=2
TraesCS5B02G138700	TCCGCACAGAACTCATATC	TCCAGTAATTCCAGACATCC	171	ASD1	Alpha-L-arabinofuranosidase 1 OS=Arabidopsis thaliana GN=ASD1 PE=1 SV=1;Alpha-L-arabinofuranosidase 1 OS=Arabidopsis thaliana GN=ASD1 PE=1 SV=1;Alpha-L-arabinofuranosidase 1 OS=Arabidopsis thaliana GN=ASD1 PE=1 SV=1;Alpha-L-arabinofuranosidase 1 OS=Arabidopsis thaliana GN=ASD1 PE=1 SV=1;Alpha-L-arabinofuranosidase 1 OS=Arabidopsis thaliana GN=ASD1 PE=1 SV=1
TraesCS1A02G266600	TCCTTCCTGGTGTTCCTC	GCTGGAGTTGGTCTTGAC	150	GUX1	UDP-glucuronate:xylan alpha-glucuronosyltransferase 1 OS=Arabidopsis thaliana GN=GUX1 PE=2 SV=1;UDP-glucuronate:xylan alpha-glucuronosyltransferase 1 OS=Arabidopsis thaliana GN=GUX1 PE=2 SV=1;UDP-glucuronate:xylan alpha-glucuronosyltransferase 1 OS=Arabidopsis thaliana GN=GUX1 PE=2 SV=1
TraesCSU02G186800	AATTCTGGAAGAGCCTGAG	AGGTTGTTAATGTGCTTGAC	165	DGD1	Digalactosyldiacylglycerol synthase 1, chloroplastic OS=Glycine max GN=DGD1 PE=2 SV=1;Digalactosyldiacylglycerol synthase 1, chloroplastic OS=Glycine max GN=DGD1 PE=2 SV=1
TraesCS1A02G287400	ATCCGTTCCGATATTGACAT	CTTGCCATAGACAGGAGAG	162	PAH1	Phosphatidate phosphatase PAH1 OS=Arabidopsis thaliana GN=PAH1 PE=1 SV=1;Phosphatidate phosphatase PAH1 OS=Arabidopsis thaliana GN=PAH1 PE=1 SV=1;Phosphatidate phosphatase PAH1 OS=Arabidopsis thaliana GN=PAH1 PE=1 SV=1
AJ272181.1	CTACGTCCCTGCCCTTTGTACA	ACACTTCACCGGACCATTCAA	65	18S
