# Supplementary material for: Transcriptomic and anatomic profiling reveal the germination process of different wheat varieties in response to waterlogging stress
Source: BMC Genet. 2020 Aug 28;21:93. doi: 10.1186/s12863-020-00901-y (PMC7456028; doi:10.1186/s12863-020-00901-y)
Supplement: Supplementary file 7 — Additional file 7: Table S7. Cluster analysis of the DEGs. [file 12863_2020_901_MOESM7_ESM.xls]

## Sheet: Table S7 
Table S7. List of cluster analysis of differentially expressed genes
Gene_id	Gene_name	Gluster	Log2(FoldChange)			Swissprot_name	Swissprot_description
			W72_ZM22 vs C72_ZM22	W72_BN207 vs C72_BN207	W72_BN607 vs C72_BN607
TraesCS5D02G107900	TraesCS5D02G107900	C1	-0.76	-0.34	-2.18	BC1	COBRA-like protein 5 OS=Oryza sativa subsp. indica GN=BC1 PE=2 SV=1
TraesCS7B02G283300	TraesCS7B02G283300	C1	-2.44	-2.21	-3.21	AIR3	Subtilisin-like protease SBT5.3 OS=Arabidopsis thaliana GN=AIR3 PE=2 SV=1
TraesCS3D02G496800	TraesCS3D02G496800	C1	-0.35	0.1	-1.84	Os01g0954000	Probable NADPH:quinone oxidoreductase 2 OS=Oryza sativa subsp. japonica GN=Os01g0954000 PE=2 SV=1
MSTRG.1101	TraesCS1A02G281000	C1	-0.51	-0.14	-1.76	NA	NA
MSTRG.11108	TraesCS3A02G001700	C1	-0.44	-0.22	-1.15	DXR	1-deoxy-D-xylulose 5-phosphate reductoisomerase, chloroplastic OS=Oryza sativa subsp. japonica GN=DXR PE=2 SV=2
MSTRG.13032	TraesCS3B02G039800	C1	-0.67	-0.46	-1.32	MHZ4	Protein MAO HUZI 4, chloroplastic OS=Oryza sativa subsp. japonica GN=MHZ4 PE=2 SV=1
TraesCS6D02G136900	TraesCS6D02G136900	C1	-1.14	-0.76	-2.38	At2g23060	Probable N-acetyltransferase HLS1-like OS=Arabidopsis thaliana GN=At2g23060 PE=2 SV=1
MSTRG.24499	TraesCS5B02G311400	C1	-2.37	-1.72	-4.4	DREB1B	Dehydration-responsive element-binding protein 1B OS=Oryza sativa subsp. japonica GN=DREB1B PE=2 SV=1
MSTRG.3648	TraesCS1D02G086500	C1	-1.47	-0.86	-3.42	NA	NA
TraesCS3D02G211300	TraesCS3D02G211300	C1	-0.57	-0.21	-1.67	CBL9	Calcineurin B-like protein 9 OS=Oryza sativa subsp. japonica GN=CBL9 PE=2 SV=2
MSTRG.31112	TraesCS6D02G268400	C1	-0.17	0.28	-1.5	DOF5.4	Dof zinc finger protein DOF5.4 OS=Arabidopsis thaliana GN=DOF5.4 PE=2 SV=2
MSTRG.28087	TraesCS6A02G254100	C1	-0.16	0.3	-1.54	At4g38250	Amino acid transporter ANTL2 OS=Arabidopsis thaliana GN=At4g38250 PE=1 SV=1
TraesCS7B02G152800	TraesCS7B02G152800	C1	-1.16	0	-4.64	BHLH62	Transcription factor bHLH62 OS=Arabidopsis thaliana GN=BHLH62 PE=2 SV=1
MSTRG.780	MSTRG.780	C1	-0.94	-0.21	-2.94	NA	NA
MSTRG.14653	TraesCS3B02G495700	C1	-0.52	0.38	-3.09	PIR7B	Esterase PIR7B OS=Oryza sativa subsp. indica GN=PIR7B PE=3 SV=2;Esterase PIR7B OS=Oryza sativa subsp. indica GN=PIR7B PE=3 SV=2
MSTRG.16488	TraesCS3D02G445700	C1	-0.74	-0.48	-1.47	NA	NA
MSTRG.1597	TraesCS1A02G430100;TraesCS1A02G429800;TraesCS1A02G430000;TraesCS1A02G430200	C1	-0.11	0.57	-2.04	HSR4	Protein HYPER-SENSITIVITY-RELATED 4 OS=Arabidopsis thaliana GN=HSR4 PE=2 SV=1;Protein HYPER-SENSITIVITY-RELATED 4 OS=Arabidopsis thaliana GN=HSR4 PE=2 SV=1;Protein HYPER-SENSITIVITY-RELATED 4 OS=Arabidopsis thaliana GN=HSR4 PE=2 SV=1;Protein HYPER-SENSITIVITY-RELATED 4 OS=Arabidopsis thaliana GN=HSR4 PE=2 SV=1;Protein HYPER-SENSITIVITY-RELATED 4 OS=Arabidopsis thaliana GN=HSR4 PE=2 SV=1;Protein H…
MSTRG.34321	TraesCS7B02G289600	C1	1.21	2.68	-2.93	Os08g0231400	Germin-like protein 8-12 OS=Oryza sativa subsp. japonica GN=Os08g0231400 PE=2 SV=1;Germin-like protein 8-12 OS=Oryza sativa subsp. japonica GN=Os08g0231400 PE=2 SV=1;Germin-like protein 8-12 OS=Oryza sativa subsp. japonica GN=Os08g0231400 PE=2 SV=1
TraesCS5B02G311300	TraesCS5B02G311300	C1	-1.17	-0.91	-1.91	DREB1B	Dehydration-responsive element-binding protein 1B OS=Oryza sativa subsp. indica GN=DREB1B PE=2 SV=1
MSTRG.23995	TraesCS5B02G166300	C1	-0.51	0.03	-2.05	IGPS	Indole-3-glycerol phosphate synthase, chloroplastic OS=Arabidopsis thaliana GN=IGPS PE=1 SV=2
MSTRG.1050	TraesCS1A02G268400	C1	-1.02	-0.64	-2.1	IRL	Isoflavone reductase homolog IRL OS=Zea mays GN=IRL PE=2 SV=1;Isoflavone reductase homolog IRL OS=Zea mays GN=IRL PE=2 SV=1
TraesCS3A02G132300	TraesCS3A02G132300	C1	-0.99	-0.67	-1.88	NA	NA
MSTRG.30419	TraesCS6D02G089000	C1	-1.01	-0.85	-1.4	NA	NA
MSTRG.5143	TraesCS2A02G045400	C1	-0.53	0.63	-3.47	GSTF10	Probable glutathione S-transferase GSTF1 OS=Oryza sativa subsp. japonica GN=GSTF1 PE=1 SV=2;Probable glutathione S-transferase GSTF1 OS=Oryza sativa subsp. japonica GN=GSTF1 PE=1 SV=2
MSTRG.16466	TraesCS3D02G438800	C1	-0.29	0.57	-2.46	CBP1	Serine carboxypeptidase 1 OS=Hordeum vulgare GN=CBP1 PE=1 SV=4
TraesCS4D02G264200	TraesCS4D02G264200	C1	-0.7	-0.2	-1.97	ST3	Low affinity sulfate transporter 3 OS=Stylosanthes hamata GN=ST3 PE=2 SV=1
MSTRG.30461	TraesCS6D02G103500	C1	-0.89	-0.27	-2.54	FLA14	Fasciclin-like arabinogalactan protein 14 OS=Arabidopsis thaliana GN=FLA14 PE=2 SV=1
MSTRG.12750	MSTRG.12750	C1	1.41	3.26	-3.53	NA	NA
MSTRG.1231	TraesCS1A02G319300	C1	-0.32	0.06	-1.34	UGT73C6	UDP-glycosyltransferase 73C6 OS=Arabidopsis thaliana GN=UGT73C6 PE=2 SV=1
MSTRG.14620	TraesCS3B02G481300	C1	-0.3	0.91	-3.5	CBP1	Serine carboxypeptidase 1 OS=Hordeum vulgare GN=CBP1 PE=1 SV=4
MSTRG.29120	TraesCS6B02G179000	C1	-0.16	0.24	-1.2	CO3	Zinc finger protein CO3 OS=Oryza sativa subsp. japonica GN=CO3 PE=2 SV=1;Zinc finger protein CO3 OS=Oryza sativa subsp. japonica GN=CO3 PE=2 SV=1
TraesCS2B02G557700	TraesCS2B02G557700	C1	0.87	1.89	-1.9	ENDO1	Endonuclease 1 OS=Arabidopsis thaliana GN=ENDO1 PE=1 SV=1
MSTRG.32591	TraesCS7A02G339600	C1	-0.34	0.35	-2.11	PER1	Peroxidase 1 OS=Zea mays GN=PER1 PE=1 SV=1;Peroxidase 1 OS=Zea mays GN=PER1 PE=1 SV=1
MSTRG.23784	TraesCS5B02G120800	C1	-0.76	-0.28	-1.98	AAP6	Amino acid permease 6 OS=Arabidopsis thaliana GN=AAP6 PE=1 SV=1
MSTRG.26735	TraesCS5D02G399100	C1	-0.65	-0.41	-1.26	BACOVA_02659	Beta-glucosidase BoGH3B OS=Bacteroides ovatus (strain ATCC 8483 / DSM 1896 / JCM 5824 / NCTC 11153) GN=BACOVA_02659 PE=1 SV=1;Beta-glucosidase BoGH3B OS=Bacteroides ovatus (strain ATCC 8483 / DSM 1896 / JCM 5824 / NCTC 11153) GN=BACOVA_02659 PE=1 SV=1
MSTRG.32138	TraesCS7A02G227300	C1	-1.16	-0.91	-1.82	BGLU24	Beta-glucosidase 24 OS=Oryza sativa subsp. japonica GN=BGLU24 PE=2 SV=1;Beta-glucosidase 24 OS=Oryza sativa subsp. japonica GN=BGLU24 PE=2 SV=1
TraesCS1B02G202400	TraesCS1B02G202400	C1	-0.14	0.59	-2.06	CYP84A1	Cytochrome P450 84A1 OS=Arabidopsis thaliana GN=CYP84A1 PE=1 SV=1
TraesCS2B02G334600	TraesCS2B02G334600	C1	-1.14	-0.51	-2.57	nep1	Aspartic proteinase nepenthesin-1 OS=Nepenthes gracilis GN=nep1 PE=1 SV=1
TraesCS2A02G316500	TraesCS2A02G316500	C1	-0.4	0.21	-1.75	nep1	Aspartic proteinase nepenthesin-1 OS=Nepenthes gracilis GN=nep1 PE=1 SV=1
MSTRG.14980	TraesCS3D02G039300	C1	-0.81	0.04	-2.72	NA	NA
TraesCS1A02G297400	TraesCS1A02G297400	C1	-1.54	-0.83	-3.12	ZIP9	Zinc transporter 9 OS=Oryza sativa subsp. japonica GN=ZIP9 PE=3 SV=3
MSTRG.12492	TraesCS3A02G382100	C1	0.24	0.97	-1.36	NPF5.10	Protein NRT1/ PTR FAMILY 5.10 OS=Arabidopsis thaliana GN=NPF5.10 PE=2 SV=1
MSTRG.34267	TraesCS7B02G275800	C1	-0.94	-0.8	-1.25	CIPK25	CBL-interacting protein kinase 25 OS=Oryza sativa subsp. japonica GN=CIPK25 PE=2 SV=1
MSTRG.3686	TraesCS1D02G098100	C1	-0.08	0.99	-2.41	MAO1B	1-aminocyclopropane-1-carboxylate oxidase OS=Musa acuminata GN=MAO1B PE=3 SV=1
TraesCS2D02G007000	TraesCS2D02G007000	C1	-0.33	0.45	-2.05	TPS1	(S)-beta-bisabolene synthase OS=Zingiber officinale GN=TPS1 PE=1 SV=1;(S)-beta-bisabolene synthase OS=Zingiber officinale GN=TPS1 PE=1 SV=1
TraesCS7D02G177700	TraesCS7D02G177700	C1	-1	0.76	-4.92	NA	NA
MSTRG.24147	TraesCS5B02G202100	C1	-0.83	-0.18	-2.25	VIT1.2	Vacuolar iron transporter 1.2 OS=Oryza sativa subsp. japonica GN=VIT1.2 PE=3 SV=2
TraesCS3D02G333200	TraesCS3D02G333200	C1	-1.68	-1.05	-3.09	GPAT3	Probable glycerol-3-phosphate acyltransferase 3 OS=Arabidopsis thaliana GN=GPAT3 PE=2 SV=1
MSTRG.20880	TraesCS4D02G222400	C1	-1.66	-0.98	-3.25	RL3	Protein RADIALIS-like 3 OS=Arabidopsis thaliana GN=RL3 PE=2 SV=1
TraesCS7D02G020100	TraesCS7D02G020100	C1	-4.16	-2.83	-7.29	TPRP-F1	36.4 kDa proline-rich protein OS=Solanum lycopersicum GN=TPRP-F1 PE=2 SV=1
MSTRG.21429	TraesCS5A02G008900	C1	-0.65	-0.15	-1.8	CYP71C2	indolin-2-one monooxygenase OS=Zea mays GN=CYP71C2 PE=1 SV=1
MSTRG.18422	TraesCS4B02G014300	C1	2.2	6.99	-8.95	NA	NA
MSTRG.19761	TraesCS4B02G339600	C1	-1.3	-0.8	-2.46	NA	NA
MSTRG.8598	TraesCS2B02G454500	C1	-0.47	0.32	-2.39	XTH13	Putative xyloglucan endotransglucosylase/hydrolase protein 13 OS=Arabidopsis thaliana GN=XTH13 PE=3 SV=1
TraesCS7D02G233300	TraesCS7D02G233300	C1	-1.08	-0.5	-2.46	RL5	Protein RADIALIS-like 5 OS=Arabidopsis thaliana GN=RL5 PE=3 SV=1
TraesCS3D02G063600	TraesCS3D02G063600	C1	0.63	2.3	-3.4	GAPC1	Glyceraldehyde-3-phosphate dehydrogenase 1, cytosolic OS=Zea mays GN=GAPC1 PE=2 SV=2
MSTRG.11382	MSTRG.11382	C1	-0.02	0.93	-2.33	Os11g0232000	Putative serpin-Z5 OS=Oryza sativa subsp. japonica GN=Os11g0232000 PE=3 SV=1
TraesCSU02G078900	TraesCSU02G078900	C1	0	2.15	-5.18	PHT1	Putrescine hydroxycinnamoyltransferase 1 OS=Oryza sativa subsp. japonica GN=PHT1 PE=2 SV=1
MSTRG.26234	TraesCS5D02G238700	C1	0.1	1.31	-2.48	CML30	Probable calcium-binding protein CML30 OS=Arabidopsis thaliana GN=CML30 PE=2 SV=1
MSTRG.30255	TraesCS6D02G012100	C1	-0.73	0.07	-2.39	SWEET14	Bidirectional sugar transporter SWEET14 OS=Oryza sativa subsp. indica GN=SWEET14 PE=2 SV=1
MSTRG.32165	TraesCS7A02G233300	C1	-0.93	-0.58	-1.66	RL6	Protein RADIALIS-like 6 OS=Arabidopsis thaliana GN=RL6 PE=2 SV=1
MSTRG.36916	TraesCSU02G134900	C1	-0.71	-0.21	-1.75	AAP6	Amino acid permease 6 OS=Arabidopsis thaliana GN=AAP6 PE=1 SV=1
TraesCS2D02G483800	TraesCS2D02G483800	C1	-0.55	-0.2	-1.24	43742	Organic cation/carnitine transporter 4 OS=Arabidopsis thaliana GN=OCT4 PE=2 SV=1
MSTRG.13718	TraesCS3B02G247200	C1	-0.84	0.44	-3.42	dnajb6-a	DnaJ homolog subfamily B member 6-A OS=Xenopus laevis GN=dnajb6-a PE=2 SV=1;DnaJ homolog subfamily B member 6-A OS=Xenopus laevis GN=dnajb6-a PE=2 SV=1
MSTRG.1566	TraesCS1A02G419600	C1	1.1	1.76	-0.2	AGP-L	Glucose-1-phosphate adenylyltransferase large subunit, chloroplastic/amyloplastic OS=Triticum aestivum GN=AGP-L PE=2 SV=2;Glucose-1-phosphate adenylyltransferase large subunit, chloroplastic/amyloplastic OS=Triticum aestivum GN=AGP-L PE=2 SV=2;Glucose-1-phosphate adenylyltransferase large subunit, chloroplastic/amyloplastic OS=Triticum aestivum GN=AGP-L PE=2 SV=2;Glucose-1-phosphate adenylyltrans…
MSTRG.17255	TraesCS4A02G132500	C1	-0.53	-0.06	-1.47	CYP714B2;	Cytochrome P450 714B2 OS=Oryza sativa subsp. japonica GN=CYP714B2 PE=1 SV=2;Cytochrome P450 714B2 OS=Oryza sativa subsp. japonica GN=CYP714B2 PE=1 SV=2
MSTRG.13030	TraesCS3B02G038700	C1	2.73	3.02	2.13	BBBI	Bowman-Birk type trypsin inhibitor OS=Hordeum vulgare GN=BBBI PE=1 SV=1
MSTRG.33908	TraesCS7B02G192200	C1	-0.78	-0.23	-1.87	BGLU24	Beta-glucosidase 24 OS=Oryza sativa subsp. japonica GN=BGLU24 PE=2 SV=1;Beta-glucosidase 24 OS=Oryza sativa subsp. japonica GN=BGLU24 PE=2 SV=1;Beta-glucosidase 24 OS=Oryza sativa subsp. japonica GN=BGLU24 PE=2 SV=1;Beta-glucosidase 24 OS=Oryza sativa subsp. japonica GN=BGLU24 PE=2 SV=1
MSTRG.36965	TraesCSU02G152800	C1	-1.1	-0.68	-1.92	Os08g0190100	Germin-like protein 8-11 OS=Oryza sativa subsp. japonica GN=Os08g0190100 PE=1 SV=1;Germin-like protein 8-11 OS=Oryza sativa subsp. japonica GN=Os08g0190100 PE=1 SV=1;Germin-like protein 8-11 OS=Oryza sativa subsp. japonica GN=Os08g0190100 PE=1 SV=1
MSTRG.12494	TraesCS3A02G382900	C1	-0.79	-0.49	-1.39	NPF5.10	Protein NRT1/ PTR FAMILY 5.10 OS=Arabidopsis thaliana GN=NPF5.10 PE=2 SV=1
MSTRG.33164	TraesCS7A02G530500	C1	-0.83	-0.43	-1.61	NA;PP2B11	NA;F-box protein PP2-B11 OS=Arabidopsis thaliana GN=PP2B11 PE=1 SV=1
TraesCS3D02G012100	TraesCS3D02G012100	C1	-0.78	0.2	-2.69	FAR1;FAR5	Fatty acyl-CoA reductase 1 OS=Arabidopsis thaliana GN=FAR1 PE=2 SV=1;Fatty acyl-CoA reductase 1 OS=Arabidopsis thaliana GN=FAR1 PE=2 SV=1;Fatty acyl-CoA reductase 1 OS=Arabidopsis thaliana GN=FAR1 PE=2 SV=1;Probable fatty acyl-CoA reductase 5 OS=Arabidopsis thaliana GN=FAR5 PE=2 SV=1
MSTRG.5664	TraesCS2A02G204900	C1	-1.03	-0.43	-2.18	43740	Organic cation/carnitine transporter 2 OS=Arabidopsis thaliana GN=OCT2 PE=2 SV=1
MSTRG.27751	TraesCS6A02G170600	C1	-0.61	0.31	-2.38	NA	NA
TraesCS7A02G041200	TraesCS7A02G041200	C1	-0.26	0.42	-1.56	CYP75A5	Flavonoid 3',5'-hydroxylase OS=Eustoma exaltatum subsp. russellianum GN=CYP75A5 PE=2 SV=1
MSTRG.26141	TraesCS5D02G209900	C1	-0.76	-0.01	-2.11	VIT1.2	Vacuolar iron transporter 1.2 OS=Oryza sativa subsp. japonica GN=VIT1.2 PE=3 SV=2;Vacuolar iron transporter 1.2 OS=Oryza sativa subsp. japonica GN=VIT1.2 PE=3 SV=2
MSTRG.2458	TraesCS1B02G223300	C1	-1.42	-0.93	-2.29	POX2	Proline dehydrogenase 2, mitochondrial OS=Arabidopsis thaliana GN=POX2 PE=2 SV=1;Proline dehydrogenase 2, mitochondrial OS=Arabidopsis thaliana GN=POX2 PE=2 SV=1
MSTRG.6848	TraesCS2A02G529384	C1	0.31	3.62	-5.63	NA	NA
MSTRG.14961	TraesCS3D02G034000	C1	2.4	3.54	0.34	BBBI	Bowman-Birk type trypsin inhibitor OS=Hordeum vulgare GN=BBBI PE=1 SV=1;Bowman-Birk type trypsin inhibitor OS=Hordeum vulgare GN=BBBI PE=1 SV=1
MSTRG.1968	TraesCS1B02G117500	C1	-0.03	1.37	-2.54	MAO1B	1-aminocyclopropane-1-carboxylate oxidase OS=Musa acuminata GN=MAO1B PE=3 SV=1
TraesCS6A02G325400	TraesCS6A02G325400	C1	-0.97	0.15	-3.06	ACO3	1-aminocyclopropane-1-carboxylate oxidase 3 OS=Petunia hybrida GN=ACO3 PE=3 SV=1
MSTRG.29087	TraesCS6B02G172000	C1	-1.27	-0.9	-1.96	CYP71D55	Premnaspirodiene oxygenase OS=Hyoscyamus muticus GN=CYP71D55 PE=1 SV=1
MSTRG.36104	TraesCS7D02G380500	C1	-0.97	0.35	-3.43	AMY1.1	Alpha-amylase type A isozyme OS=Hordeum vulgare GN=AMY1.1 PE=1 SV=1
TraesCS5A02G378800	TraesCS5A02G378800	C1	-1.67	-1.06	-2.8	LOX1.1	Linoleate 9S-lipoxygenase 2 OS=Oryza sativa subsp. japonica GN=LOX1.1 PE=2 SV=2;Linoleate 9S-lipoxygenase 2 OS=Oryza sativa subsp. japonica GN=LOX1.1 PE=2 SV=2
TraesCS6B02G272300	TraesCS6B02G272300	C1	-0.31	0.4	-1.63	MFSD14A	Hippocampus abundant transcript 1 protein OS=Homo sapiens GN=MFSD14A PE=2 SV=2
MSTRG.27175	TraesCS5D02G530100	C1	-1.61	-1	-2.68	At2g29370	Tropinone reductase homolog At2g29370 OS=Arabidopsis thaliana GN=At2g29370 PE=3 SV=1
MSTRG.35330	TraesCS7D02G175900	C1	-1.42	-0.37	-3.22	OPR1	12-oxophytodienoate reductase 1 OS=Oryza sativa subsp. japonica GN=OPR1 PE=2 SV=1;12-oxophytodienoate reductase 1 OS=Oryza sativa subsp. japonica GN=OPR1 PE=2 SV=1
MSTRG.14438	TraesCS3B02G424800	C1	-0.66	-0.01	-1.78	NPF8.3	Protein NRT1/ PTR FAMILY 8.3 OS=Arabidopsis thaliana GN=NPF8.3 PE=1 SV=1
MSTRG.8804	MSTRG.8804	C1	0.33	1.63	-1.9	NA	NA
MSTRG.36465	TraesCS7D02G509100	C1	-0.7	-0.28	-1.41	NA	NA
MSTRG.16842	TraesCS4A02G034500	C1	-0.13	0.76	-1.59	hpxO	FAD-dependent urate hydroxylase OS=Mycobacterium vanbaalenii (strain DSM 7251 / PYR-1) GN=hpxO PE=1 SV=1;FAD-dependent urate hydroxylase OS=Mycobacterium vanbaalenii (strain DSM 7251 / PYR-1) GN=hpxO PE=1 SV=1
MSTRG.17300	TraesCS4A02G142700	C1	-0.91	0.01	-2.43	At3g14260	Protein LURP-one-related 11 OS=Arabidopsis thaliana GN=At3g14260 PE=2 SV=1
TraesCS5B02G311380	TraesCS5B02G311380	C1	-1.86	-1.61	-2.28	DREB1B	Dehydration-responsive element-binding protein 1B OS=Oryza sativa subsp. indica GN=DREB1B PE=2 SV=1
MSTRG.11452	TraesCS3A02G130300	C1	-1.15	-0.36	-2.5	PPT3	Phosphoenolpyruvate/phosphate translocator 3, chloroplastic OS=Oryza sativa subsp. japonica GN=PPT3 PE=2 SV=1
MSTRG.14719	TraesCS3B02G536100	C1	-1.02	0.01	-2.77	PRP1	Probable glutathione S-transferase OS=Nicotiana tabacum PE=2 SV=1;Probable glutathione S-transferase OS=Solanum tuberosum GN=PRP1 PE=2 SV=1
MSTRG.3911	TraesCS1D02G149800	C1	0.58	1.8	-1.39	-	Extracellular ribonuclease LE OS=Solanum lycopersicum PE=1 SV=2
MSTRG.21461	TraesCS5A02G018200	C1	-0.63	0.85	-2.99	RASTL-4	Thaumatin-like pathogenesis-related protein 4 OS=Avena sativa GN=RASTL-4 PE=2 SV=1
MSTRG.2766	TraesCS1B02G290000	C1	-0.47	0.56	-2.13	NA	NA
MSTRG.22579	TraesCS5A02G330500	C1	-0.71	-0.2	-1.51	FER;FER	Receptor-like protein kinase FERONIA OS=Arabidopsis thaliana GN=FER PE=1 SV=1;Receptor-like protein kinase FERONIA OS=Arabidopsis thaliana GN=FER PE=1 SV=1
MSTRG.11024	TraesCS2D02G571300	C1	-0.04	0.7	-1.21	FAB1D	Putative 1-phosphatidylinositol-3-phosphate 5-kinase FAB1D OS=Arabidopsis thaliana GN=FAB1D PE=3 SV=1;Putative 1-phosphatidylinositol-3-phosphate 5-kinase FAB1D OS=Arabidopsis thaliana GN=FAB1D PE=3 SV=1
TraesCS6D02G277200	TraesCS6D02G277200	C1	-0.91	-0.42	-1.68	CRRSP60	Cysteine-rich repeat secretory protein 60 OS=Arabidopsis thaliana GN=CRRSP60 PE=1 SV=1
MSTRG.10025	TraesCS2D02G277600	C1	-0.89	-0.37	-1.68	DTX16	Protein DETOXIFICATION 16 OS=Arabidopsis thaliana GN=DTX16 PE=2 SV=1;Protein DETOXIFICATION 16 OS=Arabidopsis thaliana GN=DTX16 PE=2 SV=1
MSTRG.6847	TraesCS2A02G529332	C1	0.21	3.99	-5.54	NA	NA
MSTRG.9187	MSTRG.9187	C1	-1.98	-1.01	-3.47	NA	NA
TraesCS3A02G406800	TraesCS3A02G406800	C1	-0.66	0.51	-2.45	AAP3	Amino acid permease 3 OS=Arabidopsis thaliana GN=AAP3 PE=1 SV=2
MSTRG.19335	TraesCS4B02G222000	C1	-1.81	-0.84	-3.27	RL3	Protein RADIALIS-like 3 OS=Arabidopsis thaliana GN=RL3 PE=2 SV=1
TraesCS4A02G297500	TraesCS4A02G297500	C1	-1	-0.31	-1.99	LBD4	LOB domain-containing protein 4 OS=Arabidopsis thaliana GN=LBD4 PE=2 SV=1
MSTRG.8383	TraesCS2B02G395000	C1	-0.56	0.91	-2.66	UGT73C7	UDP-glycosyltransferase 73C7 OS=Arabidopsis thaliana GN=UGT73C7 PE=2 SV=1
TraesCS4B02G054700	TraesCS4B02G054700	C1	-1.1	-0.37	-2.14	ABCG41	ABC transporter G family member 41 OS=Oryza sativa subsp. japonica GN=ABCG41 PE=3 SV=1;ABC transporter G family member 41 OS=Oryza sativa subsp. japonica GN=ABCG41 PE=3 SV=1
MSTRG.244	TraesCS1A02G073900	C1	-0.98	-0.69	-1.39	ANN5	Annexin D5 OS=Arabidopsis thaliana GN=ANN5 PE=2 SV=2
TraesCS3B02G214700	TraesCS3B02G214700	C1	-0.28	0.85	-1.95	-	Alpha-glucosidase 2 OS=Bacillus thermoamyloliquefaciens PE=3 SV=1;Alpha-glucosidase 2 OS=Bacillus thermoamyloliquefaciens PE=3 SV=1
MSTRG.34410	MSTRG.34410	C1	-2.71	-1.71	-4.16	NA	NA
TraesCS5D02G136800	TraesCS5D02G136800	C1	-0.72	-0.36	-1.25	NA	NA
MSTRG.2541	TraesCS1B02G242200	C1	-0.86	-0.28	-1.71	Os05g0358500	Probable protein phosphatase 2C 48 OS=Oryza sativa subsp. japonica GN=Os05g0358500 PE=2 SV=1
MSTRG.33210	TraesCS7A02G555000	C1	-0.83	2.15	-5.16	JAL5	Jacalin-related lectin 5 OS=Arabidopsis thaliana GN=JAL5 PE=2 SV=1
MSTRG.680	TraesCS1A02G186800	C1	0.2	1.36	-1.48	GSTU6	Probable glutathione S-transferase GSTU6 OS=Oryza sativa subsp. japonica GN=GSTU6 PE=2 SV=2
TraesCS2D02G548600	TraesCS2D02G548600	C1	-0.82	-0.12	-1.79	SD18	Receptor-like serine/threonine-protein kinase SD1-8 OS=Arabidopsis thaliana GN=SD18 PE=1 SV=1;Receptor-like serine/threonine-protein kinase SD1-8 OS=Arabidopsis thaliana GN=SD18 PE=1 SV=1;Receptor-like serine/threonine-protein kinase SD1-8 OS=Arabidopsis thaliana GN=SD18 PE=1 SV=1;Receptor-like serine/threonine-protein kinase SD1-8 OS=Arabidopsis thaliana GN=SD18 PE=1 SV=1;Receptor-like serine/th…
TraesCS5A02G513700	TraesCS5A02G513700	C1	-2.06	-1.22	-3.23	FLS	Flavonol synthase/flavanone 3-hydroxylase OS=Citrus unshiu GN=FLS PE=1 SV=1
TraesCS7A02G219300	TraesCS7A02G219300	C1	-0.98	-0.34	-1.84	At5g10770	Aspartyl protease family protein At5g10770 OS=Arabidopsis thaliana GN=At5g10770 PE=2 SV=1
TraesCS5D02G240300	TraesCS5D02G240300	C1	-0.74	0.11	-1.9	XRI1	Protein XRI1 OS=Arabidopsis thaliana GN=XRI1 PE=1 SV=2;Protein XRI1 OS=Arabidopsis thaliana GN=XRI1 PE=1 SV=2
TraesCS7A02G039100	TraesCS7A02G039100	C1	-0.26	0.47	-1.24	RPM1	Disease resistance protein RPM1 OS=Arabidopsis thaliana GN=RPM1 PE=1 SV=1
MSTRG.19913	TraesCS4B02G385600	C1	-1.18	-0.66	-1.88	-	Polyphenol oxidase A1, chloroplastic OS=Vicia faba PE=1 SV=1
MSTRG.9188	TraesCS2D02G047700	C1	-1.65	-0.8	-2.82	NA	NA
MSTRG.5157	MSTRG.5157	C1	-1.85	-0.79	-3.22	NA	NA
MSTRG.25865	TraesCS5D02G149400	C1	-1.16	-0.64	-1.84	MIF1	Mini zinc finger protein 1 OS=Oryza sativa subsp. indica GN=MIF1 PE=3 SV=1
MSTRG.33454	MSTRG.33454	C1	-1.38	-0.96	-1.93	NA	NA
MSTRG.16284	TraesCS3D02G381300	C1	-0.58	0.46	-1.96	NA	NA
MSTRG.6471	TraesCS2A02G407700	C1	-0.73	-0.31	-1.3	PIP1-3;PIP1-2	Aquaporin PIP1-3/PIP1-4 OS=Zea mays GN=PIP1-3 PE=2 SV=1;Aquaporin PIP1-3/PIP1-4 OS=Zea mays GN=PIP1-3 PE=2 SV=1;Aquaporin PIP1-2 OS=Zea mays GN=PIP1-2 PE=1 SV=1
TraesCS1A02G071400	TraesCS1A02G071400	C1	-0.63	-0.12	-1.33	UGT85A24	7-deoxyloganetin glucosyltransferase OS=Gardenia jasminoides GN=UGT85A24 PE=1 SV=1
TraesCS3A02G119600	TraesCS3A02G119600	C1	-1.43	-0.37	-2.86	AT7	Acyl transferase 7 OS=Oryza sativa subsp. japonica GN=AT7 PE=2 SV=1
MSTRG.36987	TraesCSU02G161300	C1	-1.36	-0.39	-2.66	Os08g0189400;Os08g0190100	Germin-like protein 8-5 OS=Oryza sativa subsp. japonica GN=Os08g0189400 PE=2 SV=1;Germin-like protein 8-11 OS=Oryza sativa subsp. japonica GN=Os08g0190100 PE=1 SV=1
TraesCS3A02G481000	TraesCS3A02G481000	C1	-0.94	-0.56	-1.45	CKX4	Cytokinin dehydrogenase 4 OS=Oryza sativa subsp. japonica GN=CKX4 PE=2 SV=1
MSTRG.26520	TraesCS5D02G323800	C1	-0.4	-0.44	-1.6	CYP71A25	Cytochrome P450 71A25 OS=Arabidopsis thaliana GN=CYP71A25 PE=2 SV=1
MSTRG.4533	TraesCS1D02G293900	C1	-0.27	-0.31	-1.4	ZIP5	Zinc transporter 5 OS=Oryza sativa subsp. japonica GN=ZIP5 PE=2 SV=1
MSTRG.11179	TraesCS3A02G040800	C1	-1.26	-1.36	-3.83	NA	NA
TraesCS4A02G012400	TraesCS4A02G012400	C1	-1.72	-1.77	-2.89	DIR1	Dirigent protein 1 OS=Arabidopsis thaliana GN=DIR1 PE=2 SV=1
TraesCS7A02G225000	TraesCS7A02G225000	C1	-0.05	-0.1	-1.85	NA	NA
MSTRG.31548	MSTRG.31548	C1	-2.83	-2.85	-3.79	NA	NA
MSTRG.34939	TraesCS7D02G036600	C1	-1	-1.01	-1.87	SUS1	Sucrose synthase 1 OS=Oryza sativa subsp. japonica GN=SUS1 PE=1 SV=1;Sucrose synthase 1 OS=Oryza sativa subsp. japonica GN=SUS1 PE=1 SV=1
TraesCS6D02G349300	TraesCS6D02G349300	C1	-0.44	-0.48	-2.62	NA	NA
MSTRG.19735	TraesCS4B02G330600	C1	-0.39	-0.43	-3.38	AT1	Acyl transferase 1 OS=Oryza sativa subsp. japonica GN=AT1 PE=2 SV=1
MSTRG.31488	TraesCS6D02G373900	C1	-1.58	-1.59	-2.2	Os11g0303600	Flavonoid O-methyltransferase-like protein Os11g0303600 OS=Oryza sativa subsp. japonica GN=Os11g0303600 PE=2 SV=1;Flavonoid O-methyltransferase-like protein Os11g0303600 OS=Oryza sativa subsp. japonica GN=Os11g0303600 PE=2 SV=1
MSTRG.36279	TraesCS7D02G439800	C1	0.61	0.59	-1.87	KIC	Calcium-binding protein KIC OS=Arabidopsis thaliana GN=KIC PE=1 SV=2
MSTRG.1468	TraesCS1A02G388400	C1	-0.33	-0.34	-1.35	UBC24	Probable ubiquitin-conjugating enzyme E2 24 OS=Arabidopsis thaliana GN=UBC24 PE=1 SV=1
MSTRG.5112	TraesCS2A02G033200	C1	0.09	0.08	-1.5	NA	NA
MSTRG.22381	TraesCS5A02G268000;TraesCS5A02G267900	C1	-0.63	-0.65	-3.21	NA	NA
MSTRG.8832	MSTRG.8832	C1	0.4	0.38	-2.66	NA	NA
MSTRG.31262	TraesCS6D02G305200	C1	-0.91	-0.91	-2.5	ACO1	1-aminocyclopropane-1-carboxylate oxidase 1 OS=Oryza sativa subsp. indica GN=ACO1 PE=2 SV=1
MSTRG.19900	TraesCS4B02G381800	C1	0.22	0.22	-1.5	AMC1	Metacaspase-1 OS=Arabidopsis thaliana GN=AMC1 PE=1 SV=1;Metacaspase-1 OS=Arabidopsis thaliana GN=AMC1 PE=1 SV=1;Metacaspase-1 OS=Arabidopsis thaliana GN=AMC1 PE=1 SV=1;Metacaspase-1 OS=Arabidopsis thaliana GN=AMC1 PE=1 SV=1;Metacaspase-1 OS=Arabidopsis thaliana GN=AMC1 PE=1 SV=1;Metacaspase-1 OS=Arabidopsis thaliana GN=AMC1 PE=1 SV=1;Metacaspase-1 OS=Arabidopsis thaliana GN=AMC1 PE=1 SV=1;Metacas…
MSTRG.28208	TraesCS6A02G283500	C1	-0.06	-0.06	-1.47	At5g10770	Aspartyl protease family protein At5g10770 OS=Arabidopsis thaliana GN=At5g10770 PE=2 SV=1
MSTRG.32179	TraesCS7A02G236500	C1	-0.48	-0.47	-1.53	RFS1	Probable galactinol--sucrose galactosyltransferase 1 OS=Arabidopsis thaliana GN=RFS1 PE=2 SV=1
TraesCS6D02G344900	TraesCS6D02G344900	C1	-0.99	-0.98	-2.63	NA	NA
TraesCS7A02G407500	TraesCS7A02G407500	C1	-0.85	-0.85	-2.43	HSR201	Benzyl alcohol O-benzoyltransferase OS=Nicotiana tabacum GN=HSR201 PE=1 SV=1
MSTRG.15154	TraesCS3D02G110200	C1	-0.34	-0.33	-1.35	IAA2	Auxin-responsive protein IAA2 OS=Oryza sativa subsp. japonica GN=IAA2 PE=2 SV=1
MSTRG.26480	TraesCS5D02G310500	C1	0.07	0.09	-3.16	DBR	2-alkenal reductase (NADP(+)-dependent) OS=Nicotiana tabacum GN=DBR PE=1 SV=1
TraesCS1B02G104500	TraesCS1B02G104500	C1	1.06	1.09	-1.65	CBP2	Serine carboxypeptidase 2 OS=Triticum aestivum GN=CBP2 PE=1 SV=2
MSTRG.15864	TraesCS3D02G276900	C1	-0.34	-0.32	-1.69	AMP1	Probable glutamate carboxypeptidase 2 OS=Arabidopsis thaliana GN=AMP1 PE=1 SV=3
TraesCS6B02G342600	TraesCS6B02G342600	C1	-0.63	-0.62	-1.73	GLU10	Endoglucanase 7 OS=Oryza sativa subsp. japonica GN=GLU10 PE=2 SV=1
MSTRG.13156	MSTRG.13156	C1	-0.7	-0.67	-2.33	NA	NA
MSTRG.13157	TraesCS3B02G100700	C1	-0.7	-0.67	-2.33	NA	NA
MSTRG.1717	TraesCS1B02G033200	C1	0.75	0.78	-1.61	XCP1	Cysteine protease XCP1 OS=Arabidopsis thaliana GN=XCP1 PE=1 SV=1
MSTRG.20885	TraesCS4D02G223700	C1	-0.42	-0.41	-1.11	NA	NA
TraesCS4A02G078900	TraesCS4A02G078900	C1	-0.1	-0.07	-2.01	MAP70.4	Microtubule-associated protein 70-4 OS=Oryza sativa subsp. japonica GN=MAP70.4 PE=2 SV=1;Microtubule-associated protein 70-4 OS=Oryza sativa subsp. japonica GN=MAP70.4 PE=2 SV=1
MSTRG.26215	TraesCS5D02G233700	C1	-0.39	-0.38	-1.28	SRG1	Protein SRG1 OS=Arabidopsis thaliana GN=SRG1 PE=2 SV=1
TraesCS5D02G430400	TraesCS5D02G430400	C1	-0.08	-0.04	-2.45	PLP3	Patatin-like protein 3 OS=Oryza sativa subsp. indica GN=PLP3 PE=3 SV=1
MSTRG.17872	TraesCS4A02G295100	C1	-0.21	-0.19	-1.55	NA	NA
TraesCS5A02G146000	TraesCS5A02G146000	C1	-0.48	-0.47	-1.47	NA	NA
MSTRG.30919	TraesCS6D02G222900	C1	-0.45	-0.39	-2.67	CYTB5-E	Cytochrome b5 isoform E OS=Arabidopsis thaliana GN=CYTB5-E PE=1 SV=2;Cytochrome b5 isoform E OS=Arabidopsis thaliana GN=CYTB5-E PE=1 SV=2
MSTRG.37319	MSTRG.37319	C1	-0.95	-0.89	-3.22	TAR1-A	Protein TAR1 OS=Kluyveromyces lactis (strain ATCC 8585 / CBS 2359 / DSM 70799 / NBRC 1267 / NRRL Y-1140 / WM37) GN=TAR1-A PE=4 SV=2
MSTRG.22836	TraesCS5A02G404600	C1	-0.39	-0.38	-1.12	At3g50780	BTB/POZ domain-containing protein At3g50780 OS=Arabidopsis thaliana GN=At3g50780 PE=2 SV=1
MSTRG.21830	0	C1	-0.79	-0.77	-1.61	NA	NA
MSTRG.2926	TraesCS1B02G339100	C1	0.14	0.19	-2.03	NA	NA
MSTRG.13013	TraesCS3B02G034700	C1	0.59	0.66	-1.36	UGT72B1	UDP-glycosyltransferase 72B1 OS=Arabidopsis thaliana GN=UGT72B1 PE=1 SV=1
MSTRG.36700	TraesCSU02G049500	C1	-0.65	-0.61	-2.11	-	Subtilisin-chymotrypsin inhibitor-2A OS=Hordeum vulgare PE=1 SV=2;Subtilisin-chymotrypsin inhibitor-2A OS=Hordeum vulgare PE=1 SV=2
MSTRG.8084	TraesCS2B02G315100	C1	-0.12	-0.07	-1.66	PUB27	U-box domain-containing protein 27 OS=Arabidopsis thaliana GN=PUB27 PE=2 SV=1
MSTRG.26362	TraesCS5D02G275400;TraesCS5D02G275600;TraesCS5D02G275500	C1	-0.07	0.01	-2.7	NA	NA
MSTRG.5666	TraesCS2A02G205300	C1	-0.33	-0.3	-1.58	NHL12	NDR1/HIN1-like protein 12 OS=Arabidopsis thaliana GN=NHL12 PE=2 SV=1
MSTRG.3766	MSTRG.3766	C1	0.59	0.68	-1.93	NA	NA
MSTRG.11077	TraesCS2D02G594400	C1	2.28	2.34	0.8	GLU1C	4-hydroxy-7-methoxy-3-oxo-3,4-dihydro-2H-1,4-benzoxazin-2-yl glucoside beta-D-glucosidase 1c, chloroplastic OS=Triticum aestivum GN=GLU1C PE=1 SV=1
MSTRG.9720	TraesCS2D02G210700	C1	-0.19	-0.15	-1.35	NHL12	NDR1/HIN1-like protein 12 OS=Arabidopsis thaliana GN=NHL12 PE=2 SV=1
MSTRG.32778	TraesCS7A02G386800	C1	-0.32	-0.28	-1.41	Os08g0231400	Germin-like protein 8-12 OS=Oryza sativa subsp. japonica GN=Os08g0231400 PE=2 SV=1
MSTRG.36493	TraesCS7D02G519100	C1	-0.36	-0.32	-1.49	PP2B11	F-box protein PP2-B11 OS=Arabidopsis thaliana GN=PP2B11 PE=1 SV=1;F-box protein PP2-B11 OS=Arabidopsis thaliana GN=PP2B11 PE=1 SV=1
TraesCS2B02G417900	TraesCS2B02G417900	C1	-0.14	-0.01	-3.04	DTX49	Protein DETOXIFICATION 49 OS=Arabidopsis thaliana GN=DTX49 PE=2 SV=1
TraesCS3B02G257100	TraesCS3B02G257100	C1	-0.31	-0.23	-1.92	At2g01630	Glucan endo-1,3-beta-glucosidase 3 OS=Arabidopsis thaliana GN=At2g01630 PE=1 SV=2
TraesCS4B02G021800	TraesCS4B02G021800	C1	0.27	0.49	-4.51	rsgI6	Anti-sigma-I factor RsgI6 OS=Clostridium thermocellum (strain ATCC 27405 / DSM 1237 / NBRC 103400 / NCIMB 10682 / NRRL B-4536 / VPI 7372) GN=rsgI6 PE=1 SV=1
MSTRG.19695	TraesCS4B02G319800	C1	-0.52	-0.46	-1.59	HIPP39	Heavy metal-associated isoprenylated plant protein 39 OS=Arabidopsis thaliana GN=HIPP39 PE=2 SV=1;Heavy metal-associated isoprenylated plant protein 39 OS=Arabidopsis thaliana GN=HIPP39 PE=2 SV=1
MSTRG.25803	TraesCS5D02G135400	C1	-0.58	-0.54	-1.55	NA	NA
MSTRG.2563	TraesCS1B02G246600	C1	-1.84	-1.79	-2.89	SRC2	Protein SRC2 OS=Glycine max GN=SRC2 PE=2 SV=1
MSTRG.6581	TraesCS2A02G442900	C1	-0.55	-0.51	-1.25	WAK2	Wall-associated receptor kinase 2 OS=Arabidopsis thaliana GN=WAK2 PE=1 SV=1
MSTRG.21421	MSTRG.21421	C1	-2.48	-2.35	-4.77	CYP51	Obtusifoliol 14-alpha demethylase OS=Sorghum bicolor GN=CYP51 PE=1 SV=1
MSTRG.4618	MSTRG.4618	C1	1.01	1.04	0.43	NA	NA
MSTRG.14570	TraesCS3B02G464600	C1	-0.28	-0.23	-1.19	Y-2	Uncharacterized protein At3g27210 OS=Arabidopsis thaliana GN=Y-2 PE=1 SV=1
MSTRG.19102	TraesCS4B02G172200	C1	-0.43	-0.37	-1.58	CYP714B2	Cytochrome P450 714B2 OS=Oryza sativa subsp. japonica GN=CYP714B2 PE=1 SV=2
MSTRG.35801	TraesCS7D02G297000	C1	-0.29	-0.23	-1.33	NPF6.3	Protein NRT1/ PTR FAMILY 6.3 OS=Arabidopsis thaliana GN=NPF6.3 PE=1 SV=1
MSTRG.24694	TraesCS5B02G387300	C1	-0.28	-0.23	-1.19	APS4	ATP sulfurylase 4, chloroplastic OS=Arabidopsis thaliana GN=APS4 PE=2 SV=1
MSTRG.34553	TraesCS7B02G364700	C1	-0.4	-0.28	-2.55	-	Alpha-glucosidase OS=Hordeum vulgare PE=2 SV=1;Alpha-glucosidase OS=Hordeum vulgare PE=2 SV=1;Alpha-glucosidase OS=Hordeum vulgare PE=2 SV=1
MSTRG.26710	TraesCS5D02G392300	C1	-0.27	-0.21	-1.29	APS4	ATP sulfurylase 4, chloroplastic OS=Arabidopsis thaliana GN=APS4 PE=2 SV=1
MSTRG.16671	TraesCS3D02G526800	C1	-0.37	-0.31	-1.25	NA	NA
TraesCS7A02G188100	TraesCS7A02G188100	C1	-0.15	-0.04	-1.87	slc32a1	Vesicular inhibitory amino acid transporter OS=Xenopus tropicalis GN=slc32a1 PE=2 SV=1
MSTRG.12522	TraesCS3A02G392800	C1	-0.95	-0.91	-1.49	NPF8.3;NPF8.1	Protein NRT1/ PTR FAMILY 8.3 OS=Arabidopsis thaliana GN=NPF8.3 PE=1 SV=1;Protein NRT1/ PTR FAMILY 8.1 OS=Arabidopsis thaliana GN=NPF8.1 PE=1 SV=1;Protein NRT1/ PTR FAMILY 8.1 OS=Arabidopsis thaliana GN=NPF8.1 PE=1 SV=1
MSTRG.22307	MSTRG.22307	C1	0.47	0.68	-2.55	NA	NA
MSTRG.24552	TraesCS5B02G334500	C1	-0.52	-0.44	-1.86	GT4	Putative UDP-rhamnose:rhamnosyltransferase 1 OS=Fragaria ananassa GN=GT4 PE=2 SV=1
MSTRG.4053	TraesCS1D02G188900	C1	-0.21	-0.11	-1.7	NA	NA
MSTRG.281	TraesCS1A02G086100	C1	-0.56	-0.47	-2	CBP2	Serine carboxypeptidase 2 OS=Triticum aestivum GN=CBP2 PE=1 SV=2;Serine carboxypeptidase 2 OS=Triticum aestivum GN=CBP2 PE=1 SV=2
TraesCS3D02G385600	TraesCS3D02G385600	C1	-0.85	-0.79	-1.73	NPF8.1	Protein NRT1/ PTR FAMILY 8.1 OS=Arabidopsis thaliana GN=NPF8.1 PE=1 SV=1
MSTRG.19527	TraesCS4B02G270800	C1	0.18	0.44	-3.32	hpxO	FAD-dependent urate hydroxylase OS=Acinetobacter baylyi (strain ATCC 33305 / BD413 / ADP1) GN=hpxO PE=1 SV=1;FAD-dependent urate hydroxylase OS=Acinetobacter baylyi (strain ATCC 33305 / BD413 / ADP1) GN=hpxO PE=1 SV=1
MSTRG.24368	TraesCS5B02G267400;TraesCS5B02G267600;TraesCS5B02G267500;TraesCS5B02G267700	C1	0.2	0.36	-2.03	NA	NA
MSTRG.9770	TraesCS2D02G221500	C1	0.2	0.35	-1.8	CRK10;CRK6	Cysteine-rich receptor-like protein kinase 10 OS=Oryza sativa subsp. japonica GN=CRK10 PE=2 SV=1;Cysteine-rich receptor-like protein kinase 10 OS=Oryza sativa subsp. japonica GN=CRK10 PE=2 SV=1;Cysteine-rich receptor-like protein kinase 10 OS=Oryza sativa subsp. japonica GN=CRK10 PE=2 SV=1;Cysteine-rich receptor-like protein kinase 6 OS=Oryza sativa subsp. japonica GN=CRK6 PE=1 SV=1
MSTRG.8604	MSTRG.8604	C1	-0.39	-0.2	-3.1	NA	NA
MSTRG.34071	TraesCS7B02G227800	C1	-0.56	-0.51	-1.24	NHL12	NDR1/HIN1-like protein 12 OS=Arabidopsis thaliana GN=NHL12 PE=2 SV=1
MSTRG.7699	TraesCS2B02G232700	C1	-0.31	-0.21	-1.85	NHL12	NDR1/HIN1-like protein 12 OS=Arabidopsis thaliana GN=NHL12 PE=2 SV=1
MSTRG.6169	TraesCS2A02G330000	C1	-0.32	-0.24	-1.33	At5g06940	Probably inactive leucine-rich repeat receptor-like protein kinase At5g06940 OS=Arabidopsis thaliana GN=At5g06940 PE=3 SV=1
MSTRG.32449	TraesCS7A02G301700	C1	-0.7	-0.64	-1.55	NPF6.3	Protein NRT1/ PTR FAMILY 6.3 OS=Arabidopsis thaliana GN=NPF6.3 PE=1 SV=1
MSTRG.28584	TraesCS6A02G389900	C1	-1.44	-1.39	-2.11	Os11g0303600	Flavonoid O-methyltransferase-like protein Os11g0303600 OS=Oryza sativa subsp. japonica GN=Os11g0303600 PE=2 SV=1
TraesCS6B02G355700	TraesCS6B02G355700	C1	0.49	0.7	-2.27	ACO1	1-aminocyclopropane-1-carboxylate oxidase 1 OS=Oryza sativa subsp. indica GN=ACO1 PE=2 SV=1
MSTRG.21608	TraesCS5A02G071900	C1	-0.79	-0.75	-1.32	ZFP7	Zinc finger protein 7 OS=Arabidopsis thaliana GN=ZFP7 PE=2 SV=1
MSTRG.646	TraesCS1A02G179400	C1	-1.15	-1.1	-1.71	NA	NA
MSTRG.18950	TraesCS4B02G143500	C1	-1.27	-1.2	-2.15	RIXI	Xylanase inhibitor protein 1 OS=Oryza sativa subsp. japonica GN=RIXI PE=1 SV=1
MSTRG.19890	TraesCS4B02G377400	C1	-0.57	-0.47	-1.81	Os08g0189400	Germin-like protein 8-5 OS=Oryza sativa subsp. japonica GN=Os08g0189400 PE=2 SV=1
MSTRG.5105	TraesCS2A02G028700	C1	-1.63	-1.42	-2.51	UGT85A24	7-deoxyloganetin glucosyltransferase OS=Gardenia jasminoides GN=UGT85A24 PE=1 SV=1
MSTRG.2835	TraesCS1B02G314000	C1	-1.02	-0.93	-1.41	At2g38640	Protein LURP-one-related 8 OS=Arabidopsis thaliana GN=At2g38640 PE=2 SV=1
MSTRG.3273	TraesCS1B02G449200	C1	-0.33	-0.04	-1.58	RL2	Protein RADIALIS-like 2 OS=Arabidopsis thaliana GN=RL2 PE=2 SV=1
MSTRG.21926	TraesCS5A02G148000	C1	-0.91	-0.73	-1.65	CIPK15	CBL-interacting protein kinase 15 OS=Oryza sativa subsp. japonica GN=CIPK15 PE=2 SV=1;CBL-interacting protein kinase 15 OS=Oryza sativa subsp. japonica GN=CIPK15 PE=2 SV=1
MSTRG.30091	TraesCS6B02G421700	C1	-0.7	-0.25	-2.59	SWEET13	Bidirectional sugar transporter SWEET13 OS=Oryza sativa subsp. japonica GN=SWEET13 PE=2 SV=1
MSTRG.11123	TraesCS3A02G007100	C1	-0.8	-0.64	-1.51	WAT1	Protein WALLS ARE THIN 1 OS=Arabidopsis thaliana GN=WAT1 PE=1 SV=1
MSTRG.22145	TraesCS5A02G193900	C1	-0.89	-0.58	-2.18	ADH2	Alcohol dehydrogenase 2 OS=Hordeum vulgare GN=ADH2 PE=3 SV=1
MSTRG.18311	TraesCS4A02G446700	C1	-1.33	-1.13	-2.28	SUS1	Sucrose synthase 1 OS=Oryza sativa subsp. japonica GN=SUS1 PE=1 SV=1;Sucrose synthase 1 OS=Oryza sativa subsp. japonica GN=SUS1 PE=1 SV=1;Sucrose synthase 1 OS=Oryza sativa subsp. japonica GN=SUS1 PE=1 SV=1
MSTRG.18293	TraesCS4A02G440600	C1	-0.37	0.04	-2.3	NPF2.3	Protein NRT1/ PTR FAMILY 2.3 OS=Arabidopsis thaliana GN=NPF2.3 PE=2 SV=1
MSTRG.27782	TraesCS6A02G178500	C1	-0.38	0.15	-2.87	ABCG39	ABC transporter G family member 39 OS=Oryza sativa subsp. japonica GN=ABCG39 PE=3 SV=1
MSTRG.24235	TraesCS5B02G227700	C1	0.46	1.12	-2.47	CML30	Probable calcium-binding protein CML30 OS=Arabidopsis thaliana GN=CML30 PE=2 SV=1
MSTRG.28557	TraesCS6A02G382600	C1	-0.27	0.14	-2.12	SWEET13	Bidirectional sugar transporter SWEET13 OS=Oryza sativa subsp. japonica GN=SWEET13 PE=2 SV=1
MSTRG.31144	MSTRG.31144	C1	-0.15	0.13	-1.42	-	Glutamine synthetase OS=Hordeum vulgare PE=2 SV=1
TraesCS5A02G071800	TraesCS5A02G071800	C1	-0.53	-0.32	-1.5	CYP81D11	Cytochrome P450 81D11 OS=Arabidopsis thaliana GN=CYP81D11 PE=2 SV=1
TraesCS5A02G354800	TraesCS5A02G354800	C1	-1.62	-1.33	-2.97	ATL44	Probable E3 ubiquitin-protein ligase ATL44 OS=Arabidopsis thaliana GN=ATL44 PE=2 SV=1
MSTRG.28230	TraesCS6A02G287700	C1	-0.42	-0.16	-1.36	DOF5.4	Dof zinc finger protein DOF5.4 OS=Arabidopsis thaliana GN=DOF5.4 PE=2 SV=2
MSTRG.4140	TraesCS1D02G206300	C1	-1.15	-0.93	-1.99	-	EC protein I/II OS=Triticum aestivum PE=1 SV=2
MSTRG.6990	TraesCS2A02G583000	C1	-0.09	0.5	-2.25	CAF1-11	Probable CCR4-associated factor 1 homolog 11 OS=Arabidopsis thaliana GN=CAF1-11 PE=2 SV=1
MSTRG.20418	TraesCS4D02G121500	C1	-0.99	-0.41	-3.02	At2g38640	Protein LURP-one-related 8 OS=Arabidopsis thaliana GN=At2g38640 PE=2 SV=1
TraesCS2B02G134200	TraesCS2B02G134200	C1	-0.82	-0.48	-1.97	GH3.11	Probable indole-3-acetic acid-amido synthetase GH3.11 OS=Oryza sativa subsp. japonica GN=GH3.11 PE=2 SV=1
MSTRG.19267	TraesCS4B02G207000	C1	-0.3	-0.01	-1.35	CYP71C4	indole-2-monooxygenase OS=Zea mays GN=CYP71C4 PE=1 SV=1
MSTRG.29720	TraesCS6B02G317100	C1	-0.33	-0.02	-1.41	DOF5.4	Dof zinc finger protein DOF5.4 OS=Arabidopsis thaliana GN=DOF5.4 PE=2 SV=2
MSTRG.27380	TraesCS6A02G041700	C1	-0.15	0.38	-2.16	CAT2	Catalase isozyme 2 OS=Hordeum vulgare GN=CAT2 PE=2 SV=1;Catalase isozyme 2 OS=Hordeum vulgare GN=CAT2 PE=2 SV=1;Catalase isozyme 2 OS=Hordeum vulgare GN=CAT2 PE=2 SV=1;Catalase isozyme 2 OS=Hordeum vulgare GN=CAT2 PE=2 SV=1;Catalase isozyme 2 OS=Hordeum vulgare GN=CAT2 PE=2 SV=1
TraesCS3B02G179500	TraesCS3B02G179500	C1	-1.67	-1.22	-3.38	CYP71A2	Cytochrome P450 71A2 OS=Solanum melongena GN=CYP71A2 PE=2 SV=1
MSTRG.33958	TraesCS7B02G201900	C1	-0.65	-0.5	-1.23	NPF6.3	Protein NRT1/ PTR FAMILY 6.3 OS=Arabidopsis thaliana GN=NPF6.3 PE=1 SV=1
MSTRG.21515	TraesCS5A02G036000	C1	-1.51	-1.36	-2.11	SBT3.8;SBT3.9	Subtilisin-like protease SBT3.8 OS=Arabidopsis thaliana GN=SBT3.8 PE=3 SV=1;Subtilisin-like protease SBT3.9 OS=Arabidopsis thaliana GN=SBT3.9 PE=3 SV=1
TraesCS1A02G173800	TraesCS1A02G173800	C1	-1.88	-1.74	-2.43	HSR201	Benzyl alcohol O-benzoyltransferase OS=Nicotiana tabacum GN=HSR201 PE=1 SV=1
TraesCS4A02G225400	TraesCS4A02G225400	C1	-0.4	-0.09	-1.65	NPF4.4	Protein NRT1/ PTR FAMILY 4.4 OS=Arabidopsis thaliana GN=NPF4.4 PE=2 SV=1
MSTRG.30557	TraesCS6D02G136200	C1	-1.28	-1.14	-1.84	WRKY71	WRKY transcription factor WRKY71 OS=Oryza sativa subsp. indica GN=WRKY71 PE=1 SV=1
TraesCS7D02G152000	TraesCS7D02G152000	C1	-0.71	-0.33	-2.17	HCT4	Hydroxycinnamoyltransferase 4 OS=Oryza sativa subsp. japonica GN=HCT4 PE=1 SV=1
MSTRG.25320	TraesCS5D02G014300	C1	-0.32	-0.21	-1.48	CYP71C2	indolin-2-one monooxygenase OS=Zea mays GN=CYP71C2 PE=1 SV=1;indolin-2-one monooxygenase OS=Zea mays GN=CYP71C2 PE=1 SV=1
MSTRG.8531	TraesCS2B02G437000	C1	0.78	1.07	-2.07	SAUR41	Auxin-responsive protein SAUR41 OS=Arabidopsis thaliana GN=SAUR41 PE=2 SV=1
MSTRG.24485	TraesCS5B02G303800	C1	0.07	0.45	-3.61	DBR	2-alkenal reductase (NADP(+)-dependent) OS=Nicotiana tabacum GN=DBR PE=1 SV=1
TraesCS7B02G222900	TraesCS7B02G222900	C1	-0.74	-0.66	-1.54	IAA25	Auxin-responsive protein IAA25 OS=Oryza sativa subsp. japonica GN=IAA25 PE=2 SV=1
MSTRG.31148	TraesCS6D02G278200	C1	-0.43	-0.23	-2.54	Os07g0271500	Bisdemethoxycurcumin synthase OS=Oryza sativa subsp. japonica GN=Os07g0271500 PE=1 SV=2
MSTRG.23174	TraesCS5A02G502200	C1	-0.72	-0.5	-3.13	AT1	Acyl transferase 1 OS=Oryza sativa subsp. japonica GN=AT1 PE=2 SV=1;Acyl transferase 1 OS=Oryza sativa subsp. japonica GN=AT1 PE=2 SV=1
MSTRG.21754	TraesCS5A02G104600	C1	0.18	0.34	-1.52	NA	NA
MSTRG.22380	TraesCS5A02G267700	C1	-0.07	0.18	-2.8	NA	NA
MSTRG.30590	TraesCS6D02G144400	C1	0.09	0.2	-1.18	BZIP9	Basic leucine zipper 9 OS=Arabidopsis thaliana GN=BZIP9 PE=1 SV=1;Basic leucine zipper 9 OS=Arabidopsis thaliana GN=BZIP9 PE=1 SV=1;Basic leucine zipper 9 OS=Arabidopsis thaliana GN=BZIP9 PE=1 SV=1
MSTRG.1069	TraesCS1A02G273500	C1	-0.03	0.21	-2.84	IPP	Soluble inorganic pyrophosphatase OS=Zea mays GN=IPP PE=2 SV=1
MSTRG.10883	MSTRG.10883	C1	-0.91	-0.84	-1.81	NA	NA
MSTRG.13183	TraesCS3B02G109200	C1	-0.69	-0.57	-2.04	-	Subtilisin-chymotrypsin inhibitor-2A OS=Hordeum vulgare PE=1 SV=2;Subtilisin-chymotrypsin inhibitor-2A OS=Hordeum vulgare PE=1 SV=2
MSTRG.21235	TraesCS4D02G316400	C1	-0.76	-0.71	-1.37	HIPP39	Heavy metal-associated isoprenylated plant protein 39 OS=Arabidopsis thaliana GN=HIPP39 PE=2 SV=1;Heavy metal-associated isoprenylated plant protein 39 OS=Arabidopsis thaliana GN=HIPP39 PE=2 SV=1;Heavy metal-associated isoprenylated plant protein 39 OS=Arabidopsis thaliana GN=HIPP39 PE=2 SV=1
MSTRG.36384	TraesCS7D02G475100	C1	-0.69	-0.6	-1.38	BZIP9	Basic leucine zipper 9 OS=Arabidopsis thaliana GN=BZIP9 PE=1 SV=1;Basic leucine zipper 9 OS=Arabidopsis thaliana GN=BZIP9 PE=1 SV=1
MSTRG.12735	TraesCS3A02G457700	C1	-0.33	-0.19	-1.38	SRG1	Protein SRG1 OS=Arabidopsis thaliana GN=SRG1 PE=2 SV=1
MSTRG.875	TraesCS1A02G228100	C1	-0.46	-0.31	-1.63	Os05g0358500	Probable protein phosphatase 2C 48 OS=Oryza sativa subsp. japonica GN=Os05g0358500 PE=2 SV=1
MSTRG.19744	MSTRG.19744	C1	-3.2	-3.2	-3.26	NA	NA
MSTRG.34628	TraesCS7B02G391800	C1	-0.98	-0.93	-1.38	BZIP9	Basic leucine zipper 9 OS=Arabidopsis thaliana GN=BZIP9 PE=1 SV=1;Basic leucine zipper 9 OS=Arabidopsis thaliana GN=BZIP9 PE=1 SV=1
MSTRG.16623	TraesCS3D02G514300	C1	-0.69	-0.51	-2.14	-	3-oxo-Delta(4,5)-steroid 5-beta-reductase OS=Digitalis lanata PE=1 SV=1
MSTRG.29236	TraesCS6B02G205900	C1	-0.29	0.1	-3.32	ABCG39	ABC transporter G family member 39 OS=Oryza sativa subsp. japonica GN=ABCG39 PE=3 SV=1;ABC transporter G family member 39 OS=Oryza sativa subsp. japonica GN=ABCG39 PE=3 SV=1
MSTRG.1890	MSTRG.1890	C1	-0.41	-0.28	-1.38	NA	NA
MSTRG.1048	TraesCS1A02G267900	C1	-0.35	-0.17	-1.8	Os05g0428700	Potassium channel AKT2 OS=Oryza sativa subsp. japonica GN=Os05g0428700 PE=2 SV=1;Potassium channel AKT2 OS=Oryza sativa subsp. japonica GN=Os05g0428700 PE=2 SV=1
MSTRG.14791	TraesCS3B02G574600	C1	-0.47	-0.08	-3.5	VEP1	3-oxo-Delta(4,5)-steroid 5-beta-reductase OS=Arabidopsis thaliana GN=VEP1 PE=1 SV=1
MSTRG.22729	TraesCS5A02G382900	C1	-0.37	-0.25	-1.38	APS4	ATP sulfurylase 4, chloroplastic OS=Arabidopsis thaliana GN=APS4 PE=2 SV=1
TraesCS1D02G146600	TraesCS1D02G146600	C1	-0.45	-0.26	-2.05	CESA7	Cellulose synthase A catalytic subunit 7 [UDP-forming] OS=Oryza sativa subsp. japonica GN=CESA7 PE=2 SV=1
MSTRG.26483	TraesCS5D02G312100	C1	-0.26	-0.07	-1.81	GLT2	Crocetin glucosyltransferase 2 OS=Crocus sativus GN=GLT2 PE=1 SV=1
MSTRG.22034	TraesCS5A02G169500	C1	-0.46	-0.27	-2.01	IGPS	Indole-3-glycerol phosphate synthase, chloroplastic OS=Arabidopsis thaliana GN=IGPS PE=1 SV=2
TraesCS3B02G162700	TraesCS3B02G162700	C1	-0.59	-0.04	-5.17	SAG12	Senescence-specific cysteine protease SAG12 OS=Arabidopsis thaliana GN=SAG12 PE=1 SV=1
MSTRG.26341	MSTRG.26341	C1	-0.57	-0.48	-1.36	NA	NA
TraesCS6D02G025800	TraesCS6D02G025800	C1	-0.85	-0.72	-2.06	PHT1	Putrescine hydroxycinnamoyltransferase 1 OS=Oryza sativa subsp. japonica GN=PHT1 PE=2 SV=1
TraesCS7A02G205500	TraesCS7A02G205500	C1	-0.93	-0.86	-1.52	At1g66480	Uncharacterized protein At1g66480 OS=Arabidopsis thaliana GN=At1g66480 PE=2 SV=1
MSTRG.19274	TraesCS4B02G207900	C1	-0.76	-0.69	-1.45	NA	NA
MSTRG.24793	TraesCS5B02G409500	C1	-0.43	-0.35	-1.22	At3g50780	BTB/POZ domain-containing protein At3g50780 OS=Arabidopsis thaliana GN=At3g50780 PE=2 SV=1;BTB/POZ domain-containing protein At3g50780 OS=Arabidopsis thaliana GN=At3g50780 PE=2 SV=1
MSTRG.781	TraesCS1A02G209100	C1	-1.46	-1.35	-2.44	POX2	Proline dehydrogenase 2, mitochondrial OS=Arabidopsis thaliana GN=POX2 PE=2 SV=1;Proline dehydrogenase 2, mitochondrial OS=Arabidopsis thaliana GN=POX2 PE=2 SV=1
TraesCS4A02G043500	TraesCS4A02G043500	C1	0.01	0.14	-1.22	ST3	Low affinity sulfate transporter 3 OS=Stylosanthes hamata GN=ST3 PE=2 SV=1
MSTRG.10832	TraesCS2D02G505900	C1	0.09	0.28	-1.53	At2g19130	G-type lectin S-receptor-like serine/threonine-protein kinase At2g19130 OS=Arabidopsis thaliana GN=At2g19130 PE=2 SV=1
MSTRG.26889	TraesCS5D02G435300	C1	-0.33	-0.18	-1.65	CXE15	Probable carboxylesterase 15 OS=Arabidopsis thaliana GN=CXE15 PE=2 SV=1
MSTRG.17481	TraesCS4A02G192000	C1	-0.72	-0.32	-2.98	At2g38640	Protein LURP-one-related 8 OS=Arabidopsis thaliana GN=At2g38640 PE=2 SV=1
TraesCS5A02G310500	TraesCS5A02G310500	C1	-1.22	-1.11	-1.82	DREB1B	Dehydration-responsive element-binding protein 1B OS=Oryza sativa subsp. indica GN=DREB1B PE=2 SV=1
MSTRG.16473	TraesCS3D02G439700	C1	-0.5	-0.17	-2.3	NA	NA
TraesCS3A02G293500	TraesCS3A02G293500	C1	-0.35	-0.03	-2.11	ATL40	RING-H2 finger protein ATL40 OS=Arabidopsis thaliana GN=ATL40 PE=2 SV=1
MSTRG.18140	TraesCS4A02G389900	C1	0.25	0.79	-2.71	NA	NA
MSTRG.21377	TraesCS4D02G359900	C1	1.13	1.7	-2.03	EARLI1	Lipid transfer protein EARLI 1 OS=Arabidopsis thaliana GN=EARLI1 PE=1 SV=1;Lipid transfer protein EARLI 1 OS=Arabidopsis thaliana GN=EARLI1 PE=1 SV=1;Lipid transfer protein EARLI 1 OS=Arabidopsis thaliana GN=EARLI1 PE=1 SV=1;Lipid transfer protein EARLI 1 OS=Arabidopsis thaliana GN=EARLI1 PE=1 SV=1;Lipid transfer protein EARLI 1 OS=Arabidopsis thaliana GN=EARLI1 PE=1 SV=1;Lipid transfer protein E…
MSTRG.2570	TraesCS1B02G247400	C1	-0.29	-0.09	-1.4	NA	NA
MSTRG.34976	TraesCS7D02G049300	C1	-0.42	-0.05	-2.44	NPF2.6	Protein NRT1/ PTR FAMILY 2.6 OS=Arabidopsis thaliana GN=NPF2.6 PE=2 SV=1;Protein NRT1/ PTR FAMILY 2.3 OS=Arabidopsis thaliana GN=NPF2.3 PE=2 SV=1
MSTRG.28633	TraesCS6A02G405700	C1	-0.62	-0.48	-1.29	PIP1-5	Aquaporin PIP1-5 OS=Zea mays GN=PIP1-5 PE=2 SV=1
TraesCS2B02G053500	TraesCS2B02G053500	C1	0.23	0.65	-1.9	LECRK42	L-type lectin-domain containing receptor kinase IV.2 OS=Arabidopsis thaliana GN=LECRK42 PE=2 SV=1
MSTRG.27600	TraesCS6A02G127700	C1	0.21	0.63	-1.91	NA	NA
MSTRG.7474	TraesCS2B02G182000	C1	0.49	0.97	-1.89	NA	NA
MSTRG.9238	TraesCS2D02G075000	C1	-0.74	-0.6	-1.49	At1g62810	Primary amine oxidase OS=Arabidopsis thaliana GN=At1g62810 PE=2 SV=1
MSTRG.16937	TraesCS4A02G059800	C1	-0.64	-0.47	-1.54	BCAT3	Branched-chain-amino-acid aminotransferase 3, chloroplastic OS=Arabidopsis thaliana GN=BCAT3 PE=1 SV=1
MSTRG.28667	MSTRG.28667	C1	-0.68	-0.22	-3.14	NA	NA
MSTRG.22047	TraesCS5A02G171800	C1	-1.16	-0.96	-2.2	NA	NA
TraesCS1B02G309000	TraesCS1B02G309000	C1	-0.27	0.1	-2.22	NFD4	Protein NUCLEAR FUSION DEFECTIVE 4 OS=Arabidopsis thaliana GN=NFD4 PE=3 SV=1
MSTRG.14413	TraesCS3B02G418500	C1	-0.53	-0.35	-1.52	Dnaja4	DnaJ homolog subfamily A member 4 OS=Mus musculus GN=Dnaja4 PE=1 SV=1
MSTRG.4168	TraesCS1D02G212400	C1	-1.12	-0.86	-2.54	POX2	Proline dehydrogenase 2, mitochondrial OS=Arabidopsis thaliana GN=POX2 PE=2 SV=1;Proline dehydrogenase 2, mitochondrial OS=Arabidopsis thaliana GN=POX2 PE=2 SV=1
MSTRG.32708	TraesCS7A02G368800	C1	-0.34	-0.11	-1.91	NA	NA
MSTRG.34566	MSTRG.34566	C1	3.41	4.05	-1.03	NA	NA
MSTRG.6295	MSTRG.6295	C1	-0.85	-0.44	-3.74	NA	NA
MSTRG.4335	TraesCS1D02G249800	C1	-0.52	-0.39	-1.42	SOT1	Cytosolic sulfotransferase 1 OS=Arabidopsis thaliana GN=SOT1 PE=2 SV=1
TraesCS3D02G402200	TraesCS3D02G402200	C1	-0.34	-0.05	-2.33	AAP3	Amino acid permease 3 OS=Arabidopsis thaliana GN=AAP3 PE=1 SV=2
MSTRG.30891	TraesCS6D02G215000	C1	-0.26	-0.07	-1.52	SCPL34	Serine carboxypeptidase-like 34 OS=Arabidopsis thaliana GN=SCPL34 PE=2 SV=2
MSTRG.15401	TraesCS3D02G175300	C1	-0.72	-0.57	-1.73	-	Pathogen-related protein OS=Hordeum vulgare PE=2 SV=2
TraesCS5D02G269600	TraesCS5D02G269600	C1	-0.72	-0.52	-1.97	CYP716B1	Cytochrome P450 716B1 OS=Picea sitchensis GN=CYP716B1 PE=2 SV=1
MSTRG.32665	TraesCS7A02G357800	C1	-0.17	-0.01	-1.21	Os06g0561000	Probable inositol oxygenase OS=Oryza sativa subsp. japonica GN=Os06g0561000 PE=2 SV=1;Probable inositol oxygenase OS=Oryza sativa subsp. japonica GN=Os06g0561000 PE=2 SV=1
MSTRG.35672	TraesCS7D02G269800	C1	-0.58	-0.45	-1.38	SDH	Sorbitol dehydrogenase OS=Arabidopsis thaliana GN=SDH PE=1 SV=1
MSTRG.6363	TraesCS2A02G379900	C1	-0.68	-0.49	-1.88	PIP2-3	Probable aquaporin PIP2-3 OS=Oryza sativa subsp. japonica GN=PIP2-3 PE=2 SV=1
TraesCS5B02G408600	TraesCS5B02G408600	C1	-0.71	-0.59	-1.43	Os03g0767900	CASP-like protein 5C1 OS=Oryza sativa subsp. japonica GN=Os03g0767900 PE=2 SV=1
TraesCS7A02G461200	TraesCS7A02G461200	C1	-0.34	-0.04	-2.06	NPF5.1	Protein NRT1/ PTR FAMILY 5.1 OS=Arabidopsis thaliana GN=NPF5.1 PE=2 SV=2
MSTRG.14712	TraesCS3B02G531300	C1	0.64	1.11	-2.2	BXL7	Probable beta-D-xylosidase 7 OS=Arabidopsis thaliana GN=BXL7 PE=2 SV=2;Probable beta-D-xylosidase 7 OS=Arabidopsis thaliana GN=BXL7 PE=2 SV=2
MSTRG.18627	TraesCS4B02G059100	C1	-0.67	-0.39	-2.38	GSTA2	Glutathione S-transferase 2 OS=Triticum aestivum GN=GSTA2 PE=3 SV=1;Glutathione S-transferase 2 OS=Triticum aestivum GN=GSTA2 PE=3 SV=1;Glutathione S-transferase 2 OS=Triticum aestivum GN=GSTA2 PE=3 SV=1;Glutathione S-transferase 2 OS=Triticum aestivum GN=GSTA2 PE=3 SV=1
MSTRG.23608	TraesCS5B02G091200	C2	-0.66	-0.87	-1.59	BOR2	Probable boron transporter 2 OS=Arabidopsis thaliana GN=BOR2 PE=2 SV=1;Probable boron transporter 2 OS=Arabidopsis thaliana GN=BOR2 PE=2 SV=1
MSTRG.25016	TraesCS5B02G478200	C2	-1.13	-1.5	-2.75	NA	NA
TraesCS2A02G106700	TraesCS2A02G106700	C2	-0.63	-1.32	-3.76	PNC1	Cationic peroxidase 1 OS=Arachis hypogaea GN=PNC1 PE=1 SV=2
MSTRG.13835	TraesCS3B02G275200	C2	-0.56	-0.8	-1.67	TAR4	Tryptophan aminotransferase-related protein 4 OS=Arabidopsis thaliana GN=TAR4 PE=2 SV=2
TraesCS1A02G311100	TraesCS1A02G311100	C2	0.41	-0.06	-1.72	At1g48100	Polygalacturonase At1g48100 OS=Arabidopsis thaliana GN=At1g48100 PE=2 SV=1
MSTRG.20949	TraesCS4D02G239700	C2	-0.17	-0.42	-1.29	TPS6;TPS6	Alpha,alpha-trehalose-phosphate synthase [UDP-forming] 6 OS=Arabidopsis thaliana GN=TPS6 PE=1 SV=2;Alpha,alpha-trehalose-phosphate synthase [UDP-forming] 6 OS=Arabidopsis thaliana GN=TPS6 PE=1 SV=2
MSTRG.35196	TraesCS7D02G134300	C2	-0.36	-0.57	-1.31	At5g10290	Probable LRR receptor-like serine/threonine-protein kinase At5g10290 OS=Arabidopsis thaliana GN=At5g10290 PE=2 SV=1;Probable LRR receptor-like serine/threonine-protein kinase At5g10290 OS=Arabidopsis thaliana GN=At5g10290 PE=2 SV=1;Probable LRR receptor-like serine/threonine-protein kinase At5g10290 OS=Arabidopsis thaliana GN=At5g10290 PE=2 SV=1;Probable LRR receptor-like serine/threonine-protein…
MSTRG.11317	TraesCS3A02G093900	C2	-0.32	-0.67	-1.88	-	Subtilisin-chymotrypsin inhibitor-2A OS=Hordeum vulgare PE=1 SV=2;Subtilisin-chymotrypsin inhibitor-2A OS=Hordeum vulgare PE=1 SV=2
MSTRG.2431	TraesCS1B02G216800	C2	-1.12	-1.5	-2.81	-	EC protein I/II OS=Triticum aestivum PE=1 SV=2
TraesCS5A02G432900	TraesCS5A02G432900	C2	-0.77	-1.06	-2.01	NA	NA
TraesCS3A02G119700	TraesCS3A02G119700	C2	-1.12	-1.32	-1.97	AT7	Acyl transferase 7 OS=Oryza sativa subsp. japonica GN=AT7 PE=2 SV=1
MSTRG.21427	TraesCS5A02G008700	C2	-0.74	-1.02	-1.95	CYP71C3	Cytochrome P450 71C3 OS=Zea mays GN=CYP71C3 PE=2 SV=1
MSTRG.21254	TraesCS4D02G321000	C2	-0.45	-0.85	-2.19	PDF2.3	Defensin-like protein 1 OS=Arabidopsis thaliana GN=PDF2.3 PE=2 SV=1
TraesCS7B02G482000	TraesCS7B02G482000	C2	-0.75	-1.09	-2.25	Y1	Phytoene synthase, chloroplastic OS=Zea mays GN=Y1 PE=3 SV=1
MSTRG.11149	TraesCS3A02G025400	C2	0.13	-0.38	-2.1	At3g26430	GDSL esterase/lipase At3g26430 OS=Arabidopsis thaliana GN=At3g26430 PE=2 SV=1
MSTRG.1344	TraesCS1A02G352100	C2	-0.28	-0.49	-1.2	NAKR3	Protein SODIUM POTASSIUM ROOT DEFECTIVE 3 OS=Arabidopsis thaliana GN=NAKR3 PE=2 SV=1
MSTRG.21428	TraesCS5A02G008800	C2	-0.9	-1.14	-1.96	CYP71C1	3-hydroxyindolin-2-one monooxygenase OS=Zea mays GN=CYP71C1 PE=1 SV=1;3-hydroxyindolin-2-one monooxygenase OS=Zea mays GN=CYP71C1 PE=1 SV=1
MSTRG.21275	TraesCS4D02G327600	C2	-0.15	-1.01	-3.89	AT1	Acyl transferase 1 OS=Oryza sativa subsp. japonica GN=AT1 PE=2 SV=1
MSTRG.26446	TraesCS5D02G302700;TraesCS5D02G302800	C2	-0.92	-1.08	-1.62	BGLU31	Beta-glucosidase 31 OS=Oryza sativa subsp. japonica GN=BGLU31 PE=2 SV=1;Beta-glucosidase 31 OS=Oryza sativa subsp. japonica GN=BGLU31 PE=2 SV=1;Beta-glucosidase 31 OS=Oryza sativa subsp. japonica GN=BGLU31 PE=2 SV=1;Beta-glucosidase 31 OS=Oryza sativa subsp. japonica GN=BGLU31 PE=2 SV=1
MSTRG.26751	TraesCS5D02G401300	C2	1.77	1.71	1.49	OsI_14861	Senescence-specific cysteine protease SAG39 OS=Oryza sativa subsp. indica GN=OsI_14861 PE=3 SV=1
MSTRG.18367	TraesCS4A02G484600	C2	0.09	-0.31	-1.64	NA	NA
MSTRG.12467	TraesCS3A02G376200	C2	0.23	-0.29	-1.95	-	Hevamine-A OS=Hevea brasiliensis PE=1 SV=2
MSTRG.22473	MSTRG.22473	C2	1.06	0.12	-2.89	NA	NA
MSTRG.13168	TraesCS3B02G102600	C2	-0.21	-0.5	-1.43	DBR	2-alkenal reductase (NADP(+)-dependent) OS=Nicotiana tabacum GN=DBR PE=1 SV=1
MSTRG.35475	TraesCS7D02G222500	C2	-1.57	-1.85	-2.72	BURP11	BURP domain-containing protein 11 OS=Oryza sativa subsp. japonica GN=BURP11 PE=2 SV=1;BURP domain-containing protein 11 OS=Oryza sativa subsp. japonica GN=BURP11 PE=2 SV=1;BURP domain-containing protein 11 OS=Oryza sativa subsp. japonica GN=BURP11 PE=2 SV=1;BURP domain-containing protein 11 OS=Oryza sativa subsp. japonica GN=BURP11 PE=2 SV=1;BURP domain-containing protein 11 OS=Oryza sativa subsp…
MSTRG.20336	TraesCS4D02G095900	C2	-0.18	-0.94	-3.31	SBH1	Sphinganine C4-monooxygenase 1 OS=Arabidopsis thaliana GN=SBH1 PE=1 SV=1
MSTRG.2705	TraesCS1B02G276800	C2	-0.27	-0.57	-1.51	NA	NA
MSTRG.35560	TraesCS7D02G242500	C2	0.21	-0.25	-1.65	GDPDL4	Glycerophosphodiester phosphodiesterase GDPDL4 OS=Arabidopsis thaliana GN=GDPDL4 PE=1 SV=1
TraesCS3A02G227000	TraesCS3A02G227000	C2	1.31	0.42	-2.28	Os05g0567100	Aspartic proteinase oryzasin-1 OS=Oryza sativa subsp. japonica GN=Os05g0567100 PE=2 SV=2
TraesCS6D02G216500	TraesCS6D02G216500	C2	0.39	-0.33	-2.53	At5g08350	GEM-like protein 4 OS=Arabidopsis thaliana GN=At5g08350 PE=2 SV=1
MSTRG.876	TraesCS1A02G228200	C2	-0.1	-0.46	-1.54	Os05g0358500	Probable protein phosphatase 2C 48 OS=Oryza sativa subsp. japonica GN=Os05g0358500 PE=2 SV=1;Probable protein phosphatase 2C 48 OS=Oryza sativa subsp. japonica GN=Os05g0358500 PE=2 SV=1
MSTRG.16790	TraesCS4A02G017400	C2	-0.33	-0.91	-2.68	PLP2	Patatin-like protein 2 OS=Arabidopsis thaliana GN=PLP2 PE=1 SV=1
MSTRG.6303	MSTRG.6303	C2	-0.76	-1.03	-1.82	NA	NA
MSTRG.6654	TraesCS2A02G461800	C2	-0.33	-0.81	-2.24	FLS2	LRR receptor-like serine/threonine-protein kinase FLS2 OS=Arabidopsis thaliana GN=FLS2 PE=1 SV=1
MSTRG.13029	TraesCS3B02G038600	C2	3.63	3.18	1.88	-	Bowman-Birk type proteinase inhibitor II-4 (Fragment) OS=Triticum aestivum PE=1 SV=1
MSTRG.35497	TraesCS7D02G227100	C2	-0.64	-0.85	-1.46	BGLU24	Beta-glucosidase 24 OS=Oryza sativa subsp. japonica GN=BGLU24 PE=2 SV=1;Beta-glucosidase 24 OS=Oryza sativa subsp. japonica GN=BGLU24 PE=2 SV=1
MSTRG.25990	TraesCS5D02G173900	C2	0.43	-0.06	-1.5	IGP	Indole-3-glycerol phosphate synthase, chloroplastic OS=Arabidopsis thaliana GN=IGPS PE=1 SV=2;Indole-3-glycerol phosphate synthase, chloroplastic OS=Arabidopsis thaliana GN=IGPS PE=1 SV=2
MSTRG.7904	TraesCS2B02G277600	C2	-0.36	-0.58	-1.22	NPF4.5	Protein NRT1/ PTR FAMILY 4.5 OS=Arabidopsis thaliana GN=NPF4.5 PE=2 SV=1
MSTRG.34394	TraesCS7B02G312800	C2	-2.18	-2.98	-5.19	LTP-2	Non-specific lipid-transfer protein 2 OS=Oryza sativa subsp. japonica GN=LTP-2 PE=1 SV=1
MSTRG.2543	TraesCS1B02G242400	C2	-0.23	-0.54	-1.4	Os05g0358500	Probable protein phosphatase 2C 48 OS=Oryza sativa subsp. japonica GN=Os05g0358500 PE=2 SV=1
MSTRG.26836	TraesCS5D02G423300	C2	1.32	0.75	-0.82	TEF1	Elongation factor 1-alpha OS=Triticum aestivum GN=TEF1 PE=2 SV=1;Elongation factor 1-alpha OS=Triticum aestivum GN=TEF1 PE=2 SV=1;Elongation factor 1-alpha OS=Triticum aestivum GN=TEF1 PE=2 SV=1
TraesCS7A02G558400	TraesCS7A02G558400	C2	-0.93	-1.18	-1.85	GT4	Putative UDP-rhamnose:rhamnosyltransferase 1 OS=Fragaria ananassa GN=GT4 PE=2 SV=1
MSTRG.23177	TraesCS5A02G502400	C2	0.51	-0.4	-2.9	GSTF10	Glutathione S-transferase F10 OS=Arabidopsis thaliana GN=GSTF10 PE=1 SV=3
MSTRG.27506	TraesCS6A02G093300	C2	-0.6	-0.83	-1.46	NA	NA
MSTRG.24628	TraesCS5B02G371600	C2	-1.93	-2.05	-2.4	NA	NA
TraesCS2B02G451600	TraesCS2B02G451600	C2	0.63	-0.05	-1.96	HKT7	Probable cation transporter HKT7 OS=Oryza sativa subsp. japonica GN=HKT7 PE=2 SV=2
MSTRG.263	TraesCS1A02G081200	C2	-0.15	-0.53	-1.6	AT4	Acyl transferase 4 OS=Oryza sativa subsp. japonica GN=AT4 PE=1 SV=1
MSTRG.27106	TraesCS5D02G504500	C2	-1.37	-1.89	-3.4	NA	NA
MSTRG.27726	TraesCS6A02G163500	C2	-0.11	-0.44	-1.23	GDH2	Glycine cleavage system H protein 2, mitochondrial OS=Arabidopsis thaliana GN=GDH2 PE=2 SV=1
MSTRG.4772	TraesCS1D02G368500	C2	0.36	-0.08	-1.18	NA	NA
TraesCS4D02G244000	TraesCS4D02G244000	C2	0.61	-0.44	-3.01	MAP70.4	Microtubule-associated protein 70-4 OS=Oryza sativa subsp. japonica GN=MAP70.4 PE=2 SV=1;Microtubule-associated protein 70-4 OS=Oryza sativa subsp. japonica GN=MAP70.4 PE=2 SV=1
TraesCS7D02G527200	TraesCS7D02G527200	C2	0.08	-0.56	-2.16	RPM1	Disease resistance protein RPM1 OS=Arabidopsis thaliana GN=RPM1 PE=1 SV=1
MSTRG.35900	TraesCS7D02G323900	C2	-0.56	-0.78	-1.33	NHL12	NDR1/HIN1-like protein 12 OS=Arabidopsis thaliana GN=NHL12 PE=2 SV=1
TraesCS4B02G330800	TraesCS4B02G330800	C2	-0.23	-0.6	-1.51	GSTF4	Glutathione S-transferase F4 OS=Arabidopsis thaliana GN=GSTF4 PE=2 SV=1
TraesCS4A02G383100	TraesCS4A02G383100	C2	-1.56	-1.81	-2.48	OMT2	Probable O-methyltransferase 2 OS=Sorghum bicolor GN=OMT2 PE=2 SV=1
MSTRG.31929	TraesCS7A02G158200	C2	0.26	-0.45	-2.37	NA	NA
MSTRG.36065	TraesCS7D02G369400;TraesCS7D02G369500	C2	0.62	-0.11	-2.05	PER52	Peroxidase 52 OS=Arabidopsis thaliana GN=PER52 PE=2 SV=1;Peroxidase 52 OS=Arabidopsis thaliana GN=PER52 PE=2 SV=1;Peroxidase 52 OS=Arabidopsis thaliana GN=PER52 PE=2 SV=1
MSTRG.6118	TraesCS2A02G315600	C2	-1.31	-1.43	-1.75	COR2	Non-functional NADPH-dependent codeinone reductase 2 OS=Papaver somniferum GN=COR2 PE=1 SV=1
MSTRG.6516	TraesCS2A02G421100	C2	-0.23	-0.57	-1.49	NA	NA
MSTRG.19131	TraesCS4B02G178100	C2	0.06	-0.44	-1.74	CIPK31	CBL-interacting protein kinase 31 OS=Oryza sativa subsp. japonica GN=CIPK31 PE=1 SV=1;CBL-interacting protein kinase 31 OS=Oryza sativa subsp. japonica GN=CIPK31 PE=1 SV=1;CBL-interacting protein kinase 31 OS=Oryza sativa subsp. japonica GN=CIPK31 PE=1 SV=1
MSTRG.31847	TraesCS7A02G125100	C2	0.13	-0.69	-2.8	At1g17710	Inorganic pyrophosphatase 2 OS=Arabidopsis thaliana GN=At1g17710 PE=2 SV=1
MSTRG.10766	TraesCS2D02G482100	C2	-0.24	-0.59	-1.49	ANR	Anthocyanidin reductase ((2S)-flavan-3-ol-forming) OS=Vitis vinifera GN=ANR PE=1 SV=1
MSTRG.28551	TraesCS6A02G381400	C2	-0.22	-1.19	-3.65	CCR1	Cinnamoyl-CoA reductase 1 OS=Oryza sativa subsp. japonica GN=CCR1 PE=1 SV=1
MSTRG.6688	TraesCS2A02G477700	C2	0.72	-0.17	-1.97	LTP110-A	Non-specific lipid-transfer protein 3 OS=Oryza sativa subsp. indica GN=LTP110-A PE=2 SV=1;Non-specific lipid-transfer protein 3 OS=Oryza sativa subsp. indica GN=LTP110-A PE=2 SV=1;Non-specific lipid-transfer protein 3 OS=Oryza sativa subsp. indica GN=LTP110-A PE=2 SV=1
MSTRG.9332	TraesCS2D02G107400	C2	0.14	-0.46	-1.67	-	Peroxidase OS=Triticum aestivum PE=2 SV=1;Peroxidase OS=Triticum aestivum PE=2 SV=1
MSTRG.16296	MSTRG.16296	C2	0.06	-0.85	-2.7	NA	NA
MSTRG.756	TraesCS1A02G203200	C2	0.4	-0.59	-2.57	EXLA2	Expansin-like A2 OS=Oryza sativa subsp. japonica GN=EXLA2 PE=2 SV=1
MSTRG.32809	TraesCS7A02G395800	C2	-0.45	-0.76	-1.42	CCR2	Cinnamoyl-CoA reductase 2 OS=Arabidopsis thaliana GN=CCR2 PE=1 SV=1
MSTRG.7560	TraesCS2B02G200300	C2	0.26	-0.24	-1.32	Ea1	Protein EGG APPARATUS-1 OS=Zea mays GN=Ea1 PE=2 SV=1
MSTRG.8675	TraesCS2B02G482500	C2	0.16	-0.54	-2.03	NA	NA
MSTRG.28375	TraesCS6A02G325700	C2	0.1	-0.6	-2.04	ACO3	1-aminocyclopropane-1-carboxylate oxidase 3 OS=Petunia hybrida GN=ACO3 PE=3 SV=1
MSTRG.9918	TraesCS2D02G252400	C2	-0.08	-0.51	-1.39	INT2	Probable inositol transporter 2 OS=Arabidopsis thaliana GN=INT2 PE=1 SV=1
TraesCS2D02G088000	TraesCS2D02G088000	C2	-0.28	-0.8	-1.89	PEPR1	Leucine-rich repeat receptor-like protein kinase PEPR1 OS=Arabidopsis thaliana GN=PEPR1 PE=1 SV=1
MSTRG.24505	TraesCS5B02G314700	C2	-0.45	-1.19	-2.75	AT1	Acyl transferase 1 OS=Oryza sativa subsp. japonica GN=AT1 PE=2 SV=1
TraesCS7A02G071700	TraesCS7A02G071700	C2	-0.01	-0.45	-1.39	ABCG14	ABC transporter G family member 14 OS=Arabidopsis thaliana GN=ABCG14 PE=2 SV=1
MSTRG.13075	TraesCS3B02G061000	C2	0.71	-0.8	-4.08	CYP84A1	Cytochrome P450 84A1 OS=Arabidopsis thaliana GN=CYP84A1 PE=1 SV=1
TraesCS7D02G483600	TraesCS7D02G483600	C2	0.73	-0.16	-2.09	Os06g0656300	CASP-like protein 2C1 OS=Oryza sativa subsp. japonica GN=Os06g0656300 PE=2 SV=1
MSTRG.21278	TraesCS4D02G327900	C2	0.51	-0.23	-1.87	GSTF10	Glutathione S-transferase F10 OS=Arabidopsis thaliana GN=GSTF10 PE=1 SV=3
MSTRG.28077	TraesCS6A02G251300	C2	-0.48	-0.74	-1.32	NA	NA
MSTRG.24250	TraesCS5B02G234000	C2	0.44	-0.41	-2.3	Anxa4	Annexin A4 OS=Mus musculus GN=Anxa4 PE=1 SV=4;Annexin A4 OS=Mus musculus GN=Anxa4 PE=1 SV=4
MSTRG.35503	TraesCS7D02G229400	C2	-0.16	-0.63	-1.67	NA	NA
MSTRG.18880	TraesCS4B02G127100	C2	0.32	-0.26	-1.56	BXL2	Probable beta-D-xylosidase 2 OS=Arabidopsis thaliana GN=BXL2 PE=2 SV=1
TraesCS4A02G292300	TraesCS4A02G292300	C2	2	0.47	-2.93	rsgI6	Anti-sigma-I factor RsgI6 OS=Clostridium thermocellum (strain ATCC 27405 / DSM 1237 / NBRC 103400 / NCIMB 10682 / NRRL B-4536 / VPI 7372) GN=rsgI6 PE=1 SV=1
MSTRG.32560	TraesCS7A02G331300	C2	-0.25	-0.57	-1.3	TIP2-2	Probable aquaporin TIP2-2 OS=Oryza sativa subsp. japonica GN=TIP2-2 PE=2 SV=1
MSTRG.35342	TraesCS7D02G180700	C2	-1.19	-1.54	-2.34	UGT85A7	UDP-glycosyltransferase 85A7 OS=Arabidopsis thaliana GN=UGT85A7 PE=2 SV=1;UDP-glycosyltransferase 85A7 OS=Arabidopsis thaliana GN=UGT85A7 PE=2 SV=1
TraesCS1B02G128000	TraesCS1B02G128000	C2	0.28	-0.71	-2.97	At5g64700	WAT1-related protein At5g64700 OS=Arabidopsis thaliana GN=At5g64700 PE=2 SV=1
TraesCS7A02G322000	TraesCS7A02G322000	C2	-0.74	-0.99	-1.55	IAA25	Auxin-responsive protein IAA25 OS=Oryza sativa subsp. japonica GN=IAA25 PE=2 SV=1;Auxin-responsive protein IAA25 OS=Oryza sativa subsp. japonica GN=IAA25 PE=2 SV=1
TraesCS5D02G455900	TraesCS5D02G455900	C2	0.12	-0.39	-1.57	At3g28510	AAA-ATPase At3g28510 OS=Arabidopsis thaliana GN=At3g28510 PE=2 SV=1
MSTRG.21865	TraesCS5A02G131600	C2	-0.1	-0.61	-1.81	RR9	Two-component response regulator ORR9 OS=Oryza sativa subsp. indica GN=RR9 PE=2 SV=1;Two-component response regulator ORR9 OS=Oryza sativa subsp. indica GN=RR9 PE=2 SV=1
TraesCS1D02G311000	TraesCS1D02G311000	C2	0.31	-0.39	-2.05	At1g48100	Polygalacturonase At1g48100 OS=Arabidopsis thaliana GN=At1g48100 PE=2 SV=1
MSTRG.10119	TraesCS2D02G295700	C2	-0.04	-0.41	-1.29	NHL12	NDR1/HIN1-like protein 12 OS=Arabidopsis thaliana GN=NHL12 PE=2 SV=1;NDR1/HIN1-like protein 12 OS=Arabidopsis thaliana GN=NHL12 PE=2 SV=1
MSTRG.21422	TraesCS5A02G006400	C2	-1.18	-1.57	-2.5	Os01g0103600	Probable 3-beta-hydroxysteroid-Delta(8),Delta(7)-isomerase OS=Oryza sativa subsp. japonica GN=Os01g0103600 PE=2 SV=1;Probable 3-beta-hydroxysteroid-Delta(8),Delta(7)-isomerase OS=Oryza sativa subsp. japonica GN=Os01g0103600 PE=2 SV=1
MSTRG.7580	TraesCS2B02G204600	C2	0.25	-0.03	-1.18	DFR	Dihydroflavonol 4-reductase OS=Vitis vinifera GN=DFR PE=1 SV=1;Dihydroflavonol 4-reductase OS=Vitis vinifera GN=DFR PE=1 SV=1;Dihydroflavonol 4-reductase OS=Gerbera hybrida GN=DFR PE=2 SV=1
TraesCS4A02G370500	TraesCS4A02G370500	C2	-0.12	-0.34	-1.23	ABCG14	ABC transporter G family member 14 OS=Arabidopsis thaliana GN=ABCG14 PE=2 SV=1
MSTRG.36643	TraesCSU02G024300	C2	-0.2	-0.43	-1.35	OMT2	Tricetin 3',4',5'-O-trimethyltransferase OS=Triticum aestivum GN=OMT2 PE=1 SV=1
MSTRG.8544	TraesCS2B02G440200	C2	-0.11	-0.34	-1.26	NA	NA
MSTRG.8185	TraesCS2B02G345300	C2	-0.33	-0.54	-1.41	VIT1.1	Vacuolar iron transporter 1.1 OS=Oryza sativa subsp. japonica GN=VIT1.1 PE=2 SV=1
MSTRG.4027	TraesCS1D02G177700	C2	-0.88	-1.09	-1.97	NA	NA
TraesCS2D02G481500	TraesCS2D02G481500	C2	-0.55	-0.82	-1.92	ANR	Anthocyanidin reductase ((2S)-flavan-3-ol-forming) OS=Vitis vinifera GN=ANR PE=3 SV=1
MSTRG.10437	TraesCS2D02G376100	C2	-0.63	-0.83	-1.66	PIP2-3	Probable aquaporin PIP2-3 OS=Oryza sativa subsp. japonica GN=PIP2-3 PE=2 SV=1
TraesCS2A02G251000	TraesCS2A02G251000	C2	-0.45	-0.62	-1.35	At1g17230	Leucine-rich repeat receptor-like serine/threonine-protein kinase At1g17230 OS=Arabidopsis thaliana GN=At1g17230 PE=2 SV=2
TraesCS5B02G312000	TraesCS5B02G312000	C2	-1.28	-1.57	-2.82	DREB1B	Dehydration-responsive element-binding protein 1B OS=Oryza sativa subsp. indica GN=DREB1B PE=2 SV=1
MSTRG.27371	TraesCS6A02G039800	C2	0	-0.39	-1.92	At5g64700	WAT1-related protein At5g64700 OS=Arabidopsis thaliana GN=At5g64700 PE=2 SV=1
MSTRG.8171	TraesCS2B02G341200	C2	0.15	-0.21	-1.61	Galm	Aldose 1-epimerase OS=Rattus norvegicus GN=Galm PE=1 SV=1
MSTRG.7856	TraesCS2B02G266600	C2	0.1	-0.19	-1.31	AAP6	Amino acid permease 6 OS=Arabidopsis thaliana GN=AAP6 PE=1 SV=1;Amino acid permease 6 OS=Arabidopsis thaliana GN=AAP6 PE=1 SV=1
TraesCS7D02G051100	TraesCS7D02G051100	C2	-1.14	-1.54	-3.11	UGT85A23	7-deoxyloganetin glucosyltransferase OS=Catharanthus roseus GN=UGT85A23 PE=1 SV=1
TraesCS6A02G022100	TraesCS6A02G022100	C2	-0.43	-0.88	-2.59	PHT1	Putrescine hydroxycinnamoyltransferase 1 OS=Oryza sativa subsp. japonica GN=PHT1 PE=2 SV=1
MSTRG.4879	TraesCS1D02G403100	C2	0.06	-0.61	-3.16	CYP71D55	Premnaspirodiene oxygenase OS=Hyoscyamus muticus GN=CYP71D55 PE=1 SV=1
TraesCS3A02G285200	TraesCS3A02G285200	C2	0.07	-0.24	-1.42	ABCB8	Putative ABC transporter B family member 8 OS=Arabidopsis thaliana GN=ABCB8 PE=5 SV=1
MSTRG.11571	TraesCS3A02G166500	C2	-0.16	-0.39	-1.25	-	Pathogen-related protein OS=Hordeum vulgare PE=2 SV=2
MSTRG.27933	TraesCS6A02G216500	C2	0.65	-0.05	-2.59	-	Glycine-rich RNA-binding protein GRP1A OS=Sinapis alba PE=2 SV=1
MSTRG.11148	TraesCS3A02G025300	C2	-0.03	-0.46	-2.07	At3g26430	GDSL esterase/lipase At3g26430 OS=Arabidopsis thaliana GN=At3g26430 PE=2 SV=1;GDSL esterase/lipase At3g26430 OS=Arabidopsis thaliana GN=At3g26430 PE=2 SV=1
MSTRG.3501	TraesCS1D02G034800	C2	0.39	-0.04	-1.63	NA	NA
MSTRG.12110	TraesCS3A02G288800	C2	0.27	-0.2	-1.94	SULTR3;5	Probable sulfate transporter 3.5 OS=Arabidopsis thaliana GN=SULTR3;5 PE=2 SV=1;Probable sulfate transporter 3.5 OS=Arabidopsis thaliana GN=SULTR3;5 PE=2 SV=1;Probable sulfate transporter 3.5 OS=Arabidopsis thaliana GN=SULTR3;5 PE=2 SV=1;Probable sulfate transporter 3.5 OS=Arabidopsis thaliana GN=SULTR3;5 PE=2 SV=1;Probable sulfate transporter 3.5 OS=Arabidopsis thaliana GN=SULTR3;5 PE=2 SV=1
MSTRG.29805	TraesCS6B02G340400	C2	0.13	-0.3	-1.94	NA	NA
TraesCS7D02G379900	TraesCS7D02G379900	C2	-0.75	-0.85	-1.43	BBX21	B-box zinc finger protein 21 OS=Arabidopsis thaliana GN=BBX21 PE=1 SV=1;B-box zinc finger protein 21 OS=Arabidopsis thaliana GN=BBX21 PE=1 SV=1
MSTRG.5708	TraesCS2A02G215900	C2	0.35	0.05	-1.58	CRK10	Cysteine-rich receptor-like protein kinase 10 OS=Oryza sativa subsp. japonica GN=CRK10 PE=2 SV=1
MSTRG.6385	TraesCS2A02G384300	C2	-0.61	-0.7	-1.21	BGLU16	Beta-glucosidase 16 OS=Oryza sativa subsp. japonica GN=BGLU16 PE=3 SV=2
MSTRG.16266	TraesCS3D02G375200	C2	-0.92	-0.98	-1.33	NPF5.10	Protein NRT1/ PTR FAMILY 5.10 OS=Arabidopsis thaliana GN=NPF5.10 PE=2 SV=1
MSTRG.4981	TraesCS1D02G431200	C2	-0.79	-0.9	-1.58	At5g56590	Glucan endo-1,3-beta-glucosidase 13 OS=Arabidopsis thaliana GN=At5g56590 PE=1 SV=1;Glucan endo-1,3-beta-glucosidase 13 OS=Arabidopsis thaliana GN=At5g56590 PE=1 SV=1
TraesCS5D02G241000	TraesCS5D02G241000	C2	-0.13	-0.44	-2.26	ACO1	1-aminocyclopropane-1-carboxylate oxidase 1 OS=Oryza sativa subsp. japonica GN=ACO1 PE=2 SV=1
MSTRG.31854	TraesCS7A02G127800	C2	1.17	0.58	-2.77	At5g67140	F-box protein At5g67140 OS=Arabidopsis thaliana GN=At5g67140 PE=2 SV=1
MSTRG.4857	TraesCS1D02G396300	C2	-0.05	-0.21	-1.17	UBC24	Probable ubiquitin-conjugating enzyme E2 24 OS=Arabidopsis thaliana GN=UBC24 PE=1 SV=1;Probable ubiquitin-conjugating enzyme E2 24 OS=Arabidopsis thaliana GN=UBC24 PE=1 SV=1
MSTRG.25115	TraesCS5B02G503700;TraesCS5B02G503600	C2	-0.73	-1.17	-3.16	NA	NA
MSTRG.8312	TraesCS2B02G377500	C2	-0.31	-0.59	-1.83	APT2	Adenine phosphoribosyltransferase 2 OS=Arabidopsis thaliana GN=APT2 PE=1 SV=1
TraesCS1A02G197400	TraesCS1A02G197400	C2	-0.13	-0.38	-1.55	WRKY35	Probable WRKY transcription factor 35 OS=Arabidopsis thaliana GN=WRKY35 PE=2 SV=1
MSTRG.12839	TraesCS3A02G508600	C2	-0.78	-1.05	-2.32	-	3-oxo-Delta(4,5)-steroid 5-beta-reductase OS=Digitalis lanata PE=1 SV=1
MSTRG.2273	TraesCS1B02G184500	C2	-0.21	-0.44	-1.54	SCPL51	Serine carboxypeptidase-like 51 OS=Arabidopsis thaliana GN=SCPL51 PE=2 SV=2;Serine carboxypeptidase-like 51 OS=Arabidopsis thaliana GN=SCPL51 PE=2 SV=2;Serine carboxypeptidase-like 51 OS=Arabidopsis thaliana GN=SCPL51 PE=2 SV=2
MSTRG.9182	TraesCS2D02G046600	C2	-1.36	-1.6	-2.79	Os07g0671000	Flowering-promoting factor 1-like protein 5 OS=Oryza sativa subsp. japonica GN=Os07g0671000 PE=3 SV=1
MSTRG.35172	TraesCS7D02G126400	C2	0.43	-0.11	-2.8	At5g67140	F-box protein At5g67140 OS=Arabidopsis thaliana GN=At5g67140 PE=2 SV=1
MSTRG.36162	TraesCS7D02G399500	C2	1.26	0.58	-2.75	At5g10770	Aspartyl protease family protein At5g10770 OS=Arabidopsis thaliana GN=At5g10770 PE=2 SV=1
MSTRG.34130	TraesCS7B02G243000	C2	0.08	-0.14	-1.2	TIP2-2	Probable aquaporin TIP2-2 OS=Oryza sativa subsp. japonica GN=TIP2-2 PE=2 SV=1;Probable aquaporin TIP2-2 OS=Oryza sativa subsp. japonica GN=TIP2-2 PE=2 SV=1
TraesCS7D02G498300	TraesCS7D02G498300	C2	-0.93	-1.13	-2.11	Os07g0281700	Putative aldehyde oxidase-like protein OS=Oryza sativa subsp. japonica GN=Os07g0281700 PE=3 SV=1
MSTRG.9175	TraesCS2D02G041900	C2	-0.01	-0.23	-1.4	At3g50280	Uncharacterized acetyltransferase At3g50280 OS=Arabidopsis thaliana GN=At3g50280 PE=3 SV=1
MSTRG.2818	TraesCS1B02G306500	C2	-0.14	-0.34	-1.36	ZIP5	Zinc transporter 5 OS=Oryza sativa subsp. japonica GN=ZIP5 PE=2 SV=1
TraesCS1A02G385600	TraesCS1A02G385600	C2	-0.93	-1.03	-1.51	At3g61750	Cytochrome b561 and DOMON domain-containing protein At3g61750 OS=Arabidopsis thaliana GN=At3g61750 PE=3 SV=1
MSTRG.32748	TraesCS7A02G381500	C2	-0.43	-0.78	-2.52	NPF8.3	Protein NRT1/ PTR FAMILY 8.3 OS=Arabidopsis thaliana GN=NPF8.3 PE=1 SV=1;Protein NRT1/ PTR FAMILY 8.3 OS=Arabidopsis thaliana GN=NPF8.3 PE=1 SV=1
MSTRG.20900	TraesCS4D02G227500	C2	-0.34	-0.55	-1.58	TL1	Thaumatin-like protein 1 OS=Pyrus pyrifolia GN=TL1 PE=1 SV=1
TraesCSU02G148700	TraesCSU02G148700	C2	-0.34	-0.77	-2.93	PHT1	Putrescine hydroxycinnamoyltransferase 1 OS=Oryza sativa subsp. japonica GN=PHT1 PE=2 SV=1
MSTRG.14421	TraesCS3B02G420600	C2	-0.09	-0.3	-1.4	AAP6	Amino acid permease 6 OS=Arabidopsis thaliana GN=AAP6 PE=1 SV=1
MSTRG.22652	TraesCS5A02G365100	C2	-0.36	-0.5	-1.22	43526	Mitochondrial amidoxime reducing component 2 OS=Bos taurus GN=MARC2 PE=2 SV=1
TraesCS6A02G147600	TraesCS6A02G147600	C2	-1.04	-1.22	-2.11	At2g23060	Probable N-acetyltransferase HLS1-like OS=Arabidopsis thaliana GN=At2g23060 PE=2 SV=1
MSTRG.20939	TraesCS4D02G236800	C2	-0.64	-0.77	-1.4	BCAT3	Branched-chain-amino-acid aminotransferase 3, chloroplastic OS=Arabidopsis thaliana GN=BCAT3 PE=1 SV=1;Branched-chain-amino-acid aminotransferase 3, chloroplastic OS=Arabidopsis thaliana GN=BCAT3 PE=1 SV=1
TraesCS2B02G105800	TraesCS2B02G105800	C2	-0.45	-0.61	-1.42	PEPR1	Leucine-rich repeat receptor-like protein kinase PEPR1 OS=Arabidopsis thaliana GN=PEPR1 PE=1 SV=1
MSTRG.35690	TraesCS7D02G276700	C2	-0.8	-0.9	-1.64	ZFP2	Zinc finger protein 2 OS=Arabidopsis thaliana GN=ZFP2 PE=2 SV=1
MSTRG.10674	TraesCS2D02G450100	C2	0	-0.16	-1.32	NA	NA
MSTRG.12348	TraesCS3A02G347500	C2	-0.4	-0.57	-1.83	WRKY24	WRKY transcription factor WRKY24 OS=Oryza sativa subsp. japonica GN=WRKY24 PE=2 SV=1
MSTRG.30679	TraesCS6D02G166100	C2	-0.14	-0.44	-2.78	ABCG39	ABC transporter G family member 39 OS=Oryza sativa subsp. japonica GN=ABCG39 PE=3 SV=1
MSTRG.8352	TraesCS2B02G388300	C2	-0.03	-0.17	-1.3	MNR1	(+)-neomenthol dehydrogenase OS=Capsicum annuum GN=MNR1 PE=1 SV=1;(+)-neomenthol dehydrogenase OS=Capsicum annuum GN=MNR1 PE=1 SV=1
TraesCS2D02G260000	TraesCS2D02G260000	C2	0.47	0.22	-1.8	RNS3	Ribonuclease 3 OS=Arabidopsis thaliana GN=RNS3 PE=2 SV=1
TraesCS2A02G042800	TraesCS2A02G042800	C2	-0.23	-0.47	-2.35	At3g50280	Uncharacterized acetyltransferase At3g50280 OS=Arabidopsis thaliana GN=At3g50280 PE=3 SV=1
TraesCS2B02G265700	TraesCS2B02G265700	C2	-0.84	-0.93	-1.65	At1g17230	Leucine-rich repeat receptor-like serine/threonine-protein kinase At1g17230 OS=Arabidopsis thaliana GN=At1g17230 PE=2 SV=2
MSTRG.24513	TraesCS5B02G317400	C2	-0.28	-0.44	-1.71	HOX6	Homeobox-leucine zipper protein HOX6 OS=Oryza sativa subsp. indica GN=HOX6 PE=2 SV=2
MSTRG.15103	TraesCS3D02G094200	C2	-0.27	-0.47	-2.15	-	Subtilisin-chymotrypsin inhibitor-2A OS=Hordeum vulgare PE=1 SV=2;Subtilisin-chymotrypsin inhibitor-2A OS=Hordeum vulgare PE=1 SV=2;Subtilisin-chymotrypsin inhibitor-2A OS=Hordeum vulgare PE=1 SV=2;Subtilisin-chymotrypsin inhibitor-2A OS=Hordeum vulgare PE=1 SV=2
MSTRG.30573	TraesCS6D02G140900	C2	0.07	-0.05	-1.12	CO3	Zinc finger protein CO3 OS=Oryza sativa subsp. japonica GN=CO3 PE=2 SV=1;Zinc finger protein CO3 OS=Oryza sativa subsp. japonica GN=CO3 PE=2 SV=1
MSTRG.21855	TraesCS5A02G129300	C2	-0.46	-0.54	-1.22	NA	NA
MSTRG.3196	TraesCS1B02G423200	C2	-0.2	-0.51	-3.22	CYP71D55	Premnaspirodiene oxygenase OS=Hyoscyamus muticus GN=CYP71D55 PE=1 SV=1
MSTRG.31263	TraesCS6D02G305400	C2	0.4	0.07	-2.73	ACO3	1-aminocyclopropane-1-carboxylate oxidase 3 OS=Petunia hybrida GN=ACO3 PE=3 SV=1
TraesCS3D02G194100	TraesCS3D02G194100	C2	-0.5	-0.62	-1.64	CRSP	CO(2)-response secreted protease OS=Arabidopsis thaliana GN=CRSP PE=2 SV=1
TraesCS1B02G001700	TraesCS1B02G001700	C2	0	-0.17	-1.57	CYP72A14	Cytochrome P450 72A14 OS=Arabidopsis thaliana GN=CYP72A14 PE=2 SV=1
TraesCS6B02G308300	TraesCS6B02G308300	C2	0.82	0.27	-4.34	XCP1	Cysteine protease XCP1 OS=Arabidopsis thaliana GN=XCP1 PE=1 SV=1
MSTRG.1861	TraesCS1B02G087100	C2	-0.68	-0.88	-2.25	NA	NA
MSTRG.12292	TraesCS3A02G332600	C2	-0.43	-0.53	-1.27	UGT87A1	UDP-glycosyltransferase 87A1 OS=Arabidopsis thaliana GN=UGT87A1 PE=2 SV=1
MSTRG.9135	TraesCS2D02G031000	C2	-0.65	-0.81	-1.93	UGT85A24	7-deoxyloganetin glucosyltransferase OS=Gardenia jasminoides GN=UGT85A24 PE=1 SV=1
MSTRG.7254	TraesCS2B02G118800	C2	0.77	-0.27	-7.84	R40G2	Ricin B-like lectin R40G2 OS=Oryza sativa subsp. japonica GN=R40G2 PE=2 SV=1
MSTRG.9004	TraesCS2B02G600200	C2	1.23	0.92	-1.31	GLU1A	4-hydroxy-7-methoxy-3-oxo-3,4-dihydro-2H-1,4-benzoxazin-2-yl glucoside beta-D-glucosidase 1a, chloroplastic OS=Triticum aestivum GN=GLU1A PE=1 SV=1;4-hydroxy-7-methoxy-3-oxo-3,4-dihydro-2H-1,4-benzoxazin-2-yl glucoside beta-D-glucosidase 1a, chloroplastic OS=Triticum aestivum GN=GLU1A PE=1 SV=1
TraesCS2D02G393700	TraesCS2D02G393700	C2	-0.4	-0.57	-1.84	FRO2	Ferric reduction oxidase 2 OS=Arabidopsis thaliana GN=FRO2 PE=1 SV=2
MSTRG.26087	TraesCS5D02G196300	C2	-0.41	-0.56	-1.63	ADH2	Alcohol dehydrogenase 2 OS=Hordeum vulgare GN=ADH2 PE=3 SV=1;Alcohol dehydrogenase 2 OS=Hordeum vulgare GN=ADH2 PE=3 SV=1
MSTRG.5127	TraesCS2A02G038200	C2	-0.66	-0.8	-1.81	NA	NA
MSTRG.278	TraesCS1A02G085300	C2	-0.24	-0.44	-1.86	NA	NA
TraesCS4D02G241800	TraesCS4D02G241800	C2	-0.13	-0.35	-1.99	At2g19130	G-type lectin S-receptor-like serine/threonine-protein kinase At2g19130 OS=Arabidopsis thaliana GN=At2g19130 PE=2 SV=1
TraesCS3A02G435800	TraesCS3A02G435800	C2	-0.23	-0.39	-1.43	NA	NA
MSTRG.1580	TraesCS1A02G424100	C2	-0.01	-0.25	-1.8	At5g44410	Berberine bridge enzyme-like 27 OS=Arabidopsis thaliana GN=At5g44410 PE=2 SV=1
MSTRG.31049	TraesCS6D02G255200	C2	0.55	0.16	-2.44	Os06g0486900	Formate dehydrogenase 2, mitochondrial OS=Oryza sativa subsp. japonica GN=Os06g0486900 PE=2 SV=1;Formate dehydrogenase 2, mitochondrial OS=Oryza sativa subsp. japonica GN=Os06g0486900 PE=2 SV=1
MSTRG.15646	TraesCS3D02G224000	C2	-0.53	-0.72	-1.9	NA	NA
TraesCS2D02G252000	TraesCS2D02G252000	C2	-0.66	-0.78	-1.49	At1g17230	Leucine-rich repeat receptor-like serine/threonine-protein kinase At1g17230 OS=Arabidopsis thaliana GN=At1g17230 PE=2 SV=2
MSTRG.29568	TraesCS6B02G284000	C2	0.05	-0.32	-2.69	CYTB5-E	Cytochrome b5 isoform E OS=Arabidopsis thaliana GN=CYTB5-E PE=1 SV=2;Cytochrome b5 isoform E OS=Arabidopsis thaliana GN=CYTB5-E PE=1 SV=2;Cytochrome b5 isoform E OS=Arabidopsis thaliana GN=CYTB5-E PE=1 SV=2
MSTRG.25805	TraesCS5D02G136600	C2	-0.82	-1.16	-3.32	PAP20	Probable purple acid phosphatase 20 OS=Arabidopsis thaliana GN=PAP20 PE=2 SV=1
MSTRG.36443	TraesCS7D02G498100	C2	0.03	-0.18	-1.51	Os07g0281700;Os07g0282300	Putative aldehyde oxidase-like protein OS=Oryza sativa subsp. japonica GN=Os07g0281700 PE=3 SV=1;Putative aldehyde oxidase-like protein OS=Oryza sativa subsp. japonica GN=Os07g0281700 PE=3 SV=1;Putative aldehyde oxidase-like protein OS=Oryza sativa subsp. japonica GN=Os07g0281700 PE=3 SV=1;Probable aldehyde oxidase 4 OS=Oryza sativa subsp. japonica GN=Os07g0282300 PE=2 SV=1
MSTRG.35535	TraesCS7D02G236700	C2	0.04	-0.13	-1.2	RFS1	Probable galactinol--sucrose galactosyltransferase 1 OS=Arabidopsis thaliana GN=RFS1 PE=2 SV=1
MSTRG.657	TraesCS1A02G181100	C2	-0.77	-0.89	-1.66	NA	NA
TraesCS3B02G320100	TraesCS3B02G320100	C2	0	-0.25	-1.85	Os01g0723500	B3 domain-containing protein Os01g0723500 OS=Oryza sativa subsp. japonica GN=Os01g0723500 PE=3 SV=1
MSTRG.22497	TraesCS5A02G303400	C2	0.31	0.03	-2.74	DBR	2-alkenal reductase (NADP(+)-dependent) OS=Nicotiana tabacum GN=DBR PE=1 SV=1;2-alkenal reductase (NADP(+)-dependent) OS=Nicotiana tabacum GN=DBR PE=1 SV=1;2-alkenal reductase (NADP(+)-dependent) OS=Nicotiana tabacum GN=DBR PE=1 SV=1
TraesCS3D02G394000	TraesCS3D02G394000	C2	-1.19	-1.32	-2.56	GA20ox1B	Gibberellin 20 oxidase 1-B OS=Triticum aestivum GN=GA20ox1B PE=2 SV=1
MSTRG.8082	TraesCS2B02G313900	C2	-0.1	-0.2	-1.19	NHL12	NDR1/HIN1-like protein 12 OS=Arabidopsis thaliana GN=NHL12 PE=2 SV=1
TraesCS2D02G264700	TraesCS2D02G264700	C2	0	-0.16	-1.78	RGA4	Putative disease resistance protein RGA4 OS=Solanum bulbocastanum GN=RGA4 PE=2 SV=1
MSTRG.13326	TraesCS3B02G152200	C2	-0.49	-0.57	-1.33	GSTA1	Glutathione S-transferase 1 OS=Triticum aestivum GN=GSTA1 PE=2 SV=1;Glutathione S-transferase 1 OS=Triticum aestivum GN=GSTA1 PE=2 SV=1;Glutathione S-transferase 1 OS=Triticum aestivum GN=GSTA1 PE=2 SV=1
MSTRG.8724	MSTRG.8724	C2	0.18	0.01	-1.58	NA	NA
MSTRG.34250	TraesCS7B02G271800	C2	0.05	-0.11	-1.62	NA	NA
MSTRG.16394	TraesCS3D02G416700	C2	-0.27	-0.51	-2.76	Os01g0915200	Cysteine proteinase inhibitor 4 OS=Oryza sativa subsp. japonica GN=Os01g0915200 PE=2 SV=1
MSTRG.591	TraesCS1A02G168100	C2	-0.11	-0.23	-1.37	SCPL51	Serine carboxypeptidase-like 51 OS=Arabidopsis thaliana GN=SCPL51 PE=2 SV=2
TraesCS6D02G291800	TraesCS6D02G291800	C2	-0.66	-0.76	-1.91	GLU10	Endoglucanase 7 OS=Oryza sativa subsp. japonica GN=GLU10 PE=2 SV=1
MSTRG.36666	TraesCSU02G036600	C2	3.32	3.03	-0.39	GLU1D	4-hydroxy-7-methoxy-3-oxo-3,4-dihydro-2H-1,4-benzoxazin-2-yl glucoside beta-D-glucosidase 1d, chloroplastic OS=Triticum aestivum GN=GLU1D PE=1 SV=1;4-hydroxy-7-methoxy-3-oxo-3,4-dihydro-2H-1,4-benzoxazin-2-yl glucoside beta-D-glucosidase 1d, chloroplastic OS=Triticum aestivum GN=GLU1D PE=1 SV=1;4-hydroxy-7-methoxy-3-oxo-3,4-dihydro-2H-1,4-benzoxazin-2-yl glucoside beta-D-glucosidase 1d, chloropla…
MSTRG.32008	TraesCS7A02G186900	C2	-0.12	-0.25	-1.82	SBH1	Sphinganine C4-monooxygenase 1 OS=Arabidopsis thaliana GN=SBH1 PE=1 SV=1
MSTRG.10764	TraesCS2D02G481600	C2	-0.5	-0.7	-3.1	ANR	Anthocyanidin reductase ((2S)-flavan-3-ol-forming) OS=Vitis vinifera GN=ANR PE=3 SV=1;Anthocyanidin reductase ((2S)-flavan-3-ol-forming) OS=Vitis vinifera GN=ANR PE=3 SV=1
MSTRG.4416	TraesCS1D02G268500	C2	-1	-1.1	-2.21	IRL	Isoflavone reductase homolog IRL OS=Zea mays GN=IRL PE=2 SV=1
MSTRG.18087	TraesCS4A02G368900	C2	-1.07	-1.27	-3.43	NA	NA
MSTRG.36360	TraesCS7D02G466900	C2	-0.4	-0.47	-1.24	UPS1	Ureide permease 1 OS=Arabidopsis thaliana GN=UPS1 PE=1 SV=1;Ureide permease 1 OS=Arabidopsis thaliana GN=UPS1 PE=1 SV=1
MSTRG.6513	MSTRG.6513	C2	0.4	0.11	-2.87	NA	NA
TraesCS7B02G365200	TraesCS7B02G365200	C2	4.61	4.23	0.03	NA	NA
MSTRG.21068	TraesCS4D02G270000	C2	-0.12	-0.27	-1.95	hpxO	FAD-dependent urate hydroxylase OS=Acinetobacter baylyi (strain ATCC 33305 / BD413 / ADP1) GN=hpxO PE=1 SV=1
MSTRG.8651	TraesCS2B02G476300	C2	-0.24	-0.39	-1.99	NA	NA
MSTRG.10192	TraesCS2D02G313700	C2	-0.89	-0.92	-1.48	COR2	Non-functional NADPH-dependent codeinone reductase 2 OS=Papaver somniferum GN=COR2 PE=1 SV=1;Non-functional NADPH-dependent codeinone reductase 2 OS=Papaver somniferum GN=COR2 PE=1 SV=1;Non-functional NADPH-dependent codeinone reductase 2 OS=Papaver somniferum GN=COR2 PE=1 SV=1
MSTRG.26504	TraesCS5D02G320200;TraesCS5D02G320300	C2	-0.1	-0.26	-3.07	AT1	Acyl transferase 1 OS=Oryza sativa subsp. japonica GN=AT1 PE=2 SV=1;Acyl transferase 1 OS=Oryza sativa subsp. japonica GN=AT1 PE=2 SV=1;Acyl transferase 1 OS=Oryza sativa subsp. japonica GN=AT1 PE=2 SV=1
TraesCS4D02G336700	TraesCS4D02G336700	C2	-0.39	-0.56	-3.57	NA	NA
MSTRG.32324	TraesCS7A02G269300	C2	-0.42	-0.46	-1.56	SDH	Sorbitol dehydrogenase OS=Arabidopsis thaliana GN=SDH PE=1 SV=1
MSTRG.10539	TraesCS2D02G403800	C2	0.07	-0.02	-1.86	PREP	Prolyl endopeptidase OS=Homo sapiens GN=PREP PE=1 SV=2
MSTRG.37047	MSTRG.37047	C2	-0.72	-0.78	-2.22	NA	NA
MSTRG.14981	TraesCS3D02G039400	C2	-0.4	-0.46	-1.71	NA	NA
MSTRG.23752	TraesCS5B02G115100	C2	0.17	0.06	-2.07	MADS13	MADS-box transcription factor 13 OS=Oryza sativa subsp. japonica GN=MADS13 PE=1 SV=2;MADS-box transcription factor 13 OS=Oryza sativa subsp. japonica GN=MADS13 PE=1 SV=2
MSTRG.30085	TraesCS6B02G420200	C2	-0.25	-0.43	-3.24	CCR1	Cinnamoyl-CoA reductase 1 OS=Oryza sativa subsp. japonica GN=CCR1 PE=1 SV=1;Cinnamoyl-CoA reductase 1 OS=Oryza sativa subsp. japonica GN=CCR1 PE=1 SV=1;Cinnamoyl-CoA reductase 1 OS=Oryza sativa subsp. japonica GN=CCR1 PE=1 SV=1
MSTRG.25415	TraesCS5D02G038900	C2	0.18	0.06	-1.87	LATE	Protein LATE FLOWERING OS=Arabidopsis thaliana GN=LATE PE=2 SV=1
TraesCS7D02G406400	TraesCS7D02G406400	C2	-0.26	-0.32	-1.35	NPF8.3	Protein NRT1/ PTR FAMILY 8.3 OS=Arabidopsis thaliana GN=NPF8.3 PE=1 SV=1
MSTRG.13958	TraesCS3B02G306900	C2	0.53	0.28	-3.33	ENODL1	Early nodulin-like protein 1 OS=Oryza sativa subsp. japonica GN=ENODL1 PE=1 SV=1
MSTRG.23464	TraesCS5B02G045100	C2	0.23	0.06	-2.45	WIR1A	Protein WIR1A OS=Triticum aestivum GN=WIR1A PE=4 SV=1
MSTRG.23989	TraesCS5B02G165000	C2	-0.4	-0.45	-1.27	NSP2	Nitrile-specifier protein 2 OS=Arabidopsis thaliana GN=NSP2 PE=2 SV=1
TraesCS2B02G218600	TraesCS2B02G218600	C2	-0.16	-0.25	-1.7	PLT1	Putative polyol transporter 1 OS=Arabidopsis thaliana GN=PLT1 PE=3 SV=1
MSTRG.28729	TraesCS6B02G030300	C2	-0.23	-0.33	-1.74	PHT1	Putrescine hydroxycinnamoyltransferase 1 OS=Oryza sativa subsp. japonica GN=PHT1 PE=2 SV=1
MSTRG.29754	TraesCS6B02G327500	C2	0.35	0.25	-1.26	-	Glutamine synthetase OS=Hordeum vulgare PE=2 SV=1;Glutamine synthetase OS=Hordeum vulgare PE=2 SV=1
TraesCS4A02G227800	TraesCS4A02G227800	C2	-0.56	-0.65	-1.89	At1g33340	Putative clathrin assembly protein At1g33340 OS=Arabidopsis thaliana GN=At1g33340 PE=1 SV=1
MSTRG.27655	TraesCS6A02G146900	C2	-0.99	-1.07	-2.16	WRKY71	WRKY transcription factor WRKY71 OS=Oryza sativa subsp. indica GN=WRKY71 PE=1 SV=1
MSTRG.31066	TraesCS6D02G259900	C2	-0.32	-0.54	-3.52	XCP1	Cysteine protease XCP1 OS=Arabidopsis thaliana GN=XCP1 PE=1 SV=1;Cysteine protease XCP1 OS=Arabidopsis thaliana GN=XCP1 PE=1 SV=1
MSTRG.14896	TraesCS3D02G003600	C2	-0.81	-0.85	-1.44	WAT1	Protein WALLS ARE THIN 1 OS=Arabidopsis thaliana GN=WAT1 PE=1 SV=1
MSTRG.25569	TraesCS5D02G091000	C2	0.03	-0.12	-2.03	LECRKS4	L-type lectin-domain containing receptor kinase S.4 OS=Arabidopsis thaliana GN=LECRKS4 PE=2 SV=1
MSTRG.32954	TraesCS7A02G450200	C2	-0.76	-1.06	-1.53	UGT75L6	Crocetin glucosyltransferase, chloroplastic OS=Gardenia jasminoides GN=UGT75L6 PE=1 SV=1;Crocetin glucosyltransferase, chloroplastic OS=Gardenia jasminoides GN=UGT75L6 PE=1 SV=1
MSTRG.36536	TraesCS7D02G539100	C2	0.12	-2.38	-6.35	OMT2	Tricetin 3',4',5'-O-trimethyltransferase OS=Triticum aestivum GN=OMT2 PE=1 SV=1
MSTRG.21660	TraesCS5A02G085200	C2	-0.08	-0.65	-1.55	BOR1	Boron transporter 1 OS=Arabidopsis thaliana GN=BOR1 PE=1 SV=1
MSTRG.30828	TraesCS6D02G199100	C2	0.66	-0.36	-1.94	-	Glycine-rich RNA-binding protein GRP1A OS=Sinapis alba PE=2 SV=1
MSTRG.27132	TraesCS5D02G513100	C2	5.1	3.6	1.34	Os03g0700400	Putative linoleate 9S-lipoxygenase 3 OS=Oryza sativa subsp. japonica GN=Os03g0700400 PE=3 SV=1
MSTRG.8505	TraesCS2B02G428900	C2	0.15	-0.61	-1.77	CISZOG1	Cis-zeatin O-glucosyltransferase 1 OS=Zea mays GN=CISZOG1 PE=1 SV=1;Cis-zeatin O-glucosyltransferase 1 OS=Zea mays GN=CISZOG1 PE=1 SV=1
MSTRG.3473	TraesCS1D02G027900	C2	3.22	1.96	0.05	-	Subtilisin-chymotrypsin inhibitor-2A OS=Hordeum vulgare PE=1 SV=2;Subtilisin-chymotrypsin inhibitor-2A OS=Hordeum vulgare PE=1 SV=2;Subtilisin-chymotrypsin inhibitor-2A OS=Hordeum vulgare PE=1 SV=2
MSTRG.32667	MSTRG.32667	C2	3.67	2.28	0.16	NA	NA
TraesCS1B02G098800	TraesCS1B02G098800	C2	0.41	-0.52	-1.93	AT4	Acyl transferase 4 OS=Oryza sativa subsp. japonica GN=AT4 PE=1 SV=1
TraesCS5D02G057600	TraesCS5D02G057600	C2	0.01	-0.52	-1.4	PLP3	Patatin-like protein 3 OS=Oryza sativa subsp. indica GN=PLP3 PE=3 SV=1
TraesCS3D02G272400	TraesCS3D02G272400	C2	4.65	2.12	-2.14	At5g45670	GDSL esterase/lipase At5g45670 OS=Arabidopsis thaliana GN=At5g45670 PE=2 SV=1
TraesCS3D02G484100	TraesCS3D02G484100	C2	0.04	-0.5	-1.41	NPR5	BTB/POZ domain and ankyrin repeat-containing protein NPR5 OS=Oryza sativa subsp. japonica GN=NPR5 PE=1 SV=1
MSTRG.29100	TraesCS6B02G175100	C2	-0.98	-1.4	-2.14	WRKY71	WRKY transcription factor WRKY71 OS=Oryza sativa subsp. indica GN=WRKY71 PE=1 SV=1
MSTRG.4034	TraesCS1D02G184600	C2	-0.44	-0.83	-1.49	NA	NA
MSTRG.2341	TraesCS1B02G199500	C2	-0.59	-1.01	-1.74	NA	NA
MSTRG.7347	TraesCS2B02G145700	C2	-0.08	-0.49	-1.19	DPE2	4-alpha-glucanotransferase DPE2 OS=Oryza sativa subsp. japonica GN=DPE2 PE=2 SV=1;4-alpha-glucanotransferase DPE2 OS=Oryza sativa subsp. japonica GN=DPE2 PE=2 SV=1;4-alpha-glucanotransferase DPE2 OS=Oryza sativa subsp. japonica GN=DPE2 PE=2 SV=1;4-alpha-glucanotransferase DPE2 OS=Oryza sativa subsp. japonica GN=DPE2 PE=2 SV=1
MSTRG.7087	TraesCS2B02G047900	C2	0.17	-0.43	-1.51	HPR3	Glyoxylate/hydroxypyruvate reductase HPR3 OS=Arabidopsis thaliana GN=HPR3 PE=2 SV=1
TraesCS2B02G553300	TraesCS2B02G553300	C2	-0.32	-0.8	-1.66	SK3	Shikimate kinase 3, chloroplastic OS=Oryza sativa subsp. japonica GN=SK3 PE=1 SV=2
MSTRG.23594	TraesCS5B02G088500	C2	0.12	-0.38	-1.25	-	Osmotin-like protein OS=Solanum lycopersicum PE=1 SV=1
TraesCS3A02G119800	TraesCS3A02G119800	C2	0.12	-0.97	-2.94	AT7	Acyl transferase 7 OS=Oryza sativa subsp. japonica GN=AT7 PE=2 SV=1
TraesCS2B02G475700	TraesCS2B02G475700	C2	-1.17	-1.92	-3.3	NA	NA
MSTRG.24344	MSTRG.24344	C2	-0.23	-0.6	-1.3	NA	NA
MSTRG.28605	MSTRG.28605	C2	0.36	-1.1	-3.81	FRS5	Protein FAR1-RELATED SEQUENCE 5 OS=Arabidopsis thaliana GN=FRS5 PE=2 SV=1
MSTRG.7736	TraesCS2B02G242100;TraesCS2B02G242200	C2	-0.32	-0.76	-1.59	CRK6	Cysteine-rich receptor-like protein kinase 6 OS=Oryza sativa subsp. japonica GN=CRK6 PE=1 SV=1;Cysteine-rich receptor-like protein kinase 6 OS=Oryza sativa subsp. japonica GN=CRK6 PE=1 SV=1;Cysteine-rich receptor-like protein kinase 6 OS=Oryza sativa subsp. japonica GN=CRK6 PE=1 SV=1;Cysteine-rich receptor-like protein kinase 6 OS=Oryza sativa subsp. japonica GN=CRK6 PE=1 SV=1
MSTRG.21276	TraesCS4D02G327700	C2	0.49	-0.18	-1.43	GSTF4	Glutathione S-transferase F4 OS=Arabidopsis thaliana GN=GSTF4 PE=2 SV=1
TraesCS7D02G208400	TraesCS7D02G208400	C2	-0.89	-1.22	-1.85	At1g66480	Uncharacterized protein At1g66480 OS=Arabidopsis thaliana GN=At1g66480 PE=2 SV=1
MSTRG.6529	TraesCS2A02G424200	C2	0.14	-0.34	-1.26	ZIP3	Zinc transporter 3 OS=Oryza sativa subsp. japonica GN=ZIP3 PE=1 SV=2;Zinc transporter 3 OS=Oryza sativa subsp. japonica GN=ZIP3 PE=1 SV=2
MSTRG.5003	TraesCS1D02G439100;TraesCS1D02G439500;TraesCS1D02G439300	C2	-0.11	-0.59	-1.49	HSR4	Protein HYPER-SENSITIVITY-RELATED 4 OS=Arabidopsis thaliana GN=HSR4 PE=2 SV=1;Protein HYPER-SENSITIVITY-RELATED 4 OS=Arabidopsis thaliana GN=HSR4 PE=2 SV=1;Protein HYPER-SENSITIVITY-RELATED 4 OS=Arabidopsis thaliana GN=HSR4 PE=2 SV=1
TraesCSU02G196100	TraesCSU02G196100	C2	-0.42	-1.11	-2.41	PRR37	Two-component response regulator-like PRR37 OS=Oryza sativa subsp. indica GN=PRR37 PE=2 SV=2;Two-component response regulator-like PRR37 OS=Oryza sativa subsp. indica GN=PRR37 PE=2 SV=2;Two-component response regulator-like PRR37 OS=Oryza sativa subsp. indica GN=PRR37 PE=2 SV=2;Two-component response regulator-like PRR37 OS=Oryza sativa subsp. indica GN=PRR37 PE=2 SV=2;Two-component response regu…
TraesCS5D02G361800	TraesCS5D02G361800	C2	-0.54	-0.98	-1.79	ATL44	Probable E3 ubiquitin-protein ligase ATL44 OS=Arabidopsis thaliana GN=ATL44 PE=2 SV=1
MSTRG.10711	MSTRG.10711	C2	-0.24	-0.65	-1.41	NA	NA
TraesCS2B02G410400	TraesCS2B02G410400	C2	-0.13	-0.61	-1.51	WRKY12	Probable WRKY transcription factor 12 OS=Arabidopsis thaliana GN=WRKY12 PE=2 SV=1
MSTRG.20101	TraesCS4D02G035200	C2	-0.59	-0.96	-1.35	LOX1.1	Linoleate 9S-lipoxygenase 1 OS=Hordeum vulgare GN=LOX1.1 PE=1 SV=2;Linoleate 9S-lipoxygenase 1 OS=Hordeum vulgare GN=LOX1.1 PE=1 SV=2
MSTRG.29775	TraesCS6B02G332700	C2	1.99	0.91	-0.23	NA	NA
MSTRG.1096	TraesCS1A02G279500	C2	-0.31	-0.95	-1.62	LSD1	Protein LSD1 OS=Oryza sativa subsp. japonica GN=LSD1 PE=2 SV=1;Protein LSD1 OS=Oryza sativa subsp. japonica GN=LSD1 PE=2 SV=1;Protein LSD1 OS=Oryza sativa subsp. japonica GN=LSD1 PE=2 SV=1;Protein LSD1 OS=Oryza sativa subsp. japonica GN=LSD1 PE=2 SV=1
TraesCS6D02G120700	TraesCS6D02G120700	C2	-0.28	-1.24	-2.25	CYP71C4	indole-2-monooxygenase OS=Zea mays GN=CYP71C4 PE=1 SV=1
MSTRG.29650	TraesCS6B02G304000	C2	1.44	-0.13	-1.85	NA	NA
MSTRG.1044	TraesCS1A02G266600	C2	-0.36	-0.98	-1.67	GUX1	UDP-glucuronate:xylan alpha-glucuronosyltransferase 1 OS=Arabidopsis thaliana GN=GUX1 PE=2 SV=1;UDP-glucuronate:xylan alpha-glucuronosyltransferase 1 OS=Arabidopsis thaliana GN=GUX1 PE=2 SV=1;UDP-glucuronate:xylan alpha-glucuronosyltransferase 1 OS=Arabidopsis thaliana GN=GUX1 PE=2 SV=1
MSTRG.32204	MSTRG.32204	C2	-0.01	-0.71	-1.49	NA	NA
TraesCS2A02G264000	TraesCS2A02G264000	C2	2.01	-0.43	-3.05	RNS3	Ribonuclease 3 OS=Arabidopsis thaliana GN=RNS3 PE=2 SV=1
TraesCS2A02G431900	TraesCS2A02G431900	C2	-0.86	-1.11	-1.39	NA	NA
MSTRG.13223	TraesCS3B02G126400	C2	-0.35	-0.87	-1.45	PFK3	ATP-dependent 6-phosphofructokinase 3 OS=Arabidopsis thaliana GN=PFK3 PE=1 SV=1
MSTRG.32898	TraesCS7A02G427100	C2	0.08	-0.8	-1.8	XTH22;XTH25	Xyloglucan endotransglucosylase/hydrolase protein 22 OS=Arabidopsis thaliana GN=XTH22 PE=1 SV=1;Probable xyloglucan endotransglucosylase/hydrolase protein 25 OS=Arabidopsis thaliana GN=XTH25 PE=2 SV=2
TraesCS7D02G422400	TraesCS7D02G422400	C2	-1.19	-1.52	-1.89	NA	NA
MSTRG.22267	TraesCS5A02G234200	C2	0.37	-0.62	-1.73	ACO1	1-aminocyclopropane-1-carboxylate oxidase 1 OS=Oryza sativa subsp. japonica GN=ACO1 PE=2 SV=1
TraesCS5A02G139900	TraesCS5A02G139900	C2	-0.46	-1.23	-2.1	AMC9	Metacaspase-9 OS=Arabidopsis thaliana GN=AMC9 PE=1 SV=1
MSTRG.4992	TraesCS1D02G435800	C2	0.22	-0.61	-1.59	PLT1	Putative polyol transporter 1 OS=Arabidopsis thaliana GN=PLT1 PE=3 SV=1
MSTRG.30028	TraesCS6B02G402600	C2	0.15	-0.53	-1.34	At5g34940	Heparanase-like protein 3 OS=Arabidopsis thaliana GN=At5g34940 PE=2 SV=2;Heparanase-like protein 3 OS=Arabidopsis thaliana GN=At5g34940 PE=2 SV=2
TraesCS2D02G025400	TraesCS2D02G025400	C2	2.88	1.6	0.07	SD17	Receptor-like serine/threonine-protein kinase SD1-7 OS=Arabidopsis thaliana GN=SD17 PE=1 SV=1;Receptor-like serine/threonine-protein kinase SD1-7 OS=Arabidopsis thaliana GN=SD17 PE=1 SV=1
TraesCS6B02G356200	TraesCS6B02G356200	C2	0.38	-1.25	-3.23	ACO1	1-aminocyclopropane-1-carboxylate oxidase 1 OS=Oryza sativa subsp. indica GN=ACO1 PE=2 SV=1
MSTRG.2470	TraesCS1B02G226000	C2	0.23	-0.49	-1.37	EXPB3	Expansin-B3 OS=Oryza sativa subsp. japonica GN=EXPB3 PE=2 SV=2;Expansin-B3 OS=Oryza sativa subsp. japonica GN=EXPB3 PE=2 SV=2
MSTRG.12916	TraesCS3A02G535300	C2	-0.48	-0.95	-1.51	TIP1-2	Probable aquaporin TIP1-2 OS=Oryza sativa subsp. japonica GN=TIP1-2 PE=2 SV=1;Probable aquaporin TIP1-2 OS=Oryza sativa subsp. japonica GN=TIP1-2 PE=2 SV=1
TraesCS1D02G402600	TraesCS1D02G402600	C2	-0.92	-1.51	-2.22	NA	NA
MSTRG.28740	TraesCS6B02G039300	C2	0.55	-0.58	-1.92	-	RuBisCO large subunit-binding protein subunit beta, chloroplastic OS=Pisum sativum PE=1 SV=2;RuBisCO large subunit-binding protein subunit beta, chloroplastic OS=Pisum sativum PE=1 SV=2
MSTRG.21243	TraesCS4D02G318700	C2	1.99	0.91	-0.37	MLO-H1	MLO protein homolog 1 OS=Hordeum vulgare GN=MLO-H1 PE=3 SV=1
TraesCS7B02G410200	TraesCS7B02G410200	C2	-0.1	-0.8	-1.62	NA	NA
MSTRG.35952	TraesCS7D02G339600	C2	0.62	-0.27	-1.31	TIP2-2	Probable aquaporin TIP2-2 OS=Oryza sativa subsp. japonica GN=TIP2-2 PE=2 SV=1;Probable aquaporin TIP2-2 OS=Oryza sativa subsp. japonica GN=TIP2-2 PE=2 SV=1;Probable aquaporin TIP2-2 OS=Oryza sativa subsp. japonica GN=TIP2-2 PE=2 SV=1
MSTRG.14765	TraesCS3B02G562900	C2	-0.02	-1.32	-2.82	At5g35370	G-type lectin S-receptor-like serine/threonine-protein kinase At5g35370 OS=Arabidopsis thaliana GN=At5g35370 PE=2 SV=2
TraesCS7D02G007300	TraesCS7D02G007300	C2	2.52	-0.37	-3.72	At1g26930	F-box/kelch-repeat protein At1g26930 OS=Arabidopsis thaliana GN=At1g26930 PE=2 SV=1;F-box/kelch-repeat protein At1g26930 OS=Arabidopsis thaliana GN=At1g26930 PE=2 SV=1
MSTRG.28278	TraesCS6A02G303400	C2	3.26	1.63	-0.45	NA	NA
TraesCS7B02G291900	TraesCS7B02G291900	C2	-0.29	-0.77	-1.39	SRF8	Protein STRUBBELIG-RECEPTOR FAMILY 8 OS=Arabidopsis thaliana GN=SRF8 PE=2 SV=1;Protein STRUBBELIG-RECEPTOR FAMILY 8 OS=Arabidopsis thaliana GN=SRF8 PE=2 SV=1
MSTRG.13431	TraesCS3B02G190100	C2	-0.1	-0.64	-1.34	ARF1	Auxin response factor 1 OS=Oryza sativa subsp. japonica GN=ARF1 PE=2 SV=1
MSTRG.29420	TraesCS6B02G246400	C2	0.56	-0.44	-1.77	-	Glycine-rich RNA-binding protein GRP1A OS=Sinapis alba PE=2 SV=1
MSTRG.18203	TraesCS4A02G406200	C2	0.43	-0.28	-1.22	At1g22440	Alcohol dehydrogenase-like 2 OS=Arabidopsis thaliana GN=At1g22440 PE=2 SV=1
MSTRG.27165	TraesCS5D02G525600	C2	-1.18	-1.35	-1.57	At5g05160	Probable leucine-rich repeat receptor-like protein kinase At5g05160 OS=Arabidopsis thaliana GN=At5g05160 PE=2 SV=1
MSTRG.2703	TraesCS1B02G276500	C2	0.09	-0.57	-1.47	NA	NA
MSTRG.35084	TraesCS7D02G088000	C2	0.9	-0.69	-2.85	-	Early nodulin-93 OS=Glycine max PE=2 SV=1
MSTRG.5160	MSTRG.5160	C2	0.86	-0.39	-2.09	NA	NA
MSTRG.25598	TraesCS5D02G097600	C2	-0.58	-0.89	-1.3	BOR1	Boron transporter 1 OS=Arabidopsis thaliana GN=BOR1 PE=1 SV=1
TraesCS3A02G274300	TraesCS3A02G274300	C2	0.6	-0.51	-1.99	CCD8B	Carotenoid cleavage dioxygenase 8 homolog B, chloroplastic OS=Oryza sativa subsp. japonica GN=CCD8B PE=1 SV=1
MSTRG.23156	MSTRG.23156	C2	0.59	-0.29	-1.46	PDF2.3	Defensin-like protein 1 OS=Arabidopsis thaliana GN=PDF2.3 PE=2 SV=1
MSTRG.3827	TraesCS1D02G130200	C2	3.09	2.31	1.26	Sb03g046810	Cationic peroxidase SPC4 OS=Sorghum bicolor GN=Sb03g046810 PE=1 SV=2;Cationic peroxidase SPC4 OS=Sorghum bicolor GN=Sb03g046810 PE=1 SV=2
MSTRG.23176	TraesCS5A02G502300	C2	0.11	-0.55	-1.47	GSTF8	Glutathione S-transferase F8, chloroplastic OS=Arabidopsis thaliana GN=GSTF8 PE=1 SV=3
TraesCS7A02G514300	TraesCS7A02G514300	C2	-0.28	-1.32	-2.76	AS	Hydroquinone glucosyltransferase OS=Rauvolfia serpentina GN=AS PE=1 SV=1
MSTRG.23555	TraesCS5B02G078100	C2	-0.27	-0.64	-1.15	ZFP7	Zinc finger protein 7 OS=Arabidopsis thaliana GN=ZFP7 PE=2 SV=1
MSTRG.920	TraesCS1A02G238100	C2	-1.69	-2.08	-2.62	SRC2	Protein SRC2 OS=Glycine max GN=SRC2 PE=2 SV=1
TraesCS4A02G253700	TraesCS4A02G253700	C2	-0.03	-0.77	-1.8	SCPL18	Serine carboxypeptidase-like 18 OS=Arabidopsis thaliana GN=SCPL18 PE=2 SV=2;Serine carboxypeptidase-like 18 OS=Arabidopsis thaliana GN=SCPL18 PE=2 SV=2;Serine carboxypeptidase-like 18 OS=Arabidopsis thaliana GN=SCPL18 PE=2 SV=2
MSTRG.34776	TraesCS7B02G456400	C2	-1.61	-1.73	-1.9	OMT2	Probable O-methyltransferase 2 OS=Sorghum bicolor GN=OMT2 PE=2 SV=1
TraesCS2D02G481900	TraesCS2D02G481900	C2	-0.44	-0.97	-1.71	ANR	Anthocyanidin reductase ((2S)-flavan-3-ol-forming) OS=Vitis vinifera GN=ANR PE=3 SV=1;Anthocyanidin reductase ((2S)-flavan-3-ol-forming) OS=Vitis vinifera GN=ANR PE=1 SV=1
MSTRG.3642	TraesCS1D02G084400	C2	0.04	-0.65	-1.68	MYB86	Transcription factor MYB86 OS=Arabidopsis thaliana GN=MYB86 PE=2 SV=1
TraesCS3D02G339100	TraesCS3D02G339100	C2	0.13	-0.81	-2.19	OFP1	Transcription repressor OFP1 OS=Arabidopsis thaliana GN=OFP1 PE=1 SV=1
TraesCS6B02G355900	TraesCS6B02G355900	C2	-1.04	-1.75	-2.81	ACO1	1-aminocyclopropane-1-carboxylate oxidase 1 OS=Oryza sativa subsp. indica GN=ACO1 PE=2 SV=1
MSTRG.30217	TraesCS6B02G473400	C2	0.71	-0.83	-3.05	NA	NA
TraesCS1B02G322500	TraesCS1B02G322500	C2	0.86	-0.45	-2.34	At1g48100	Polygalacturonase At1g48100 OS=Arabidopsis thaliana GN=At1g48100 PE=2 SV=1
TraesCS1A02G299200	TraesCS1A02G299200	C2	-1.03	-1.55	-2.32	NFD4	Protein NUCLEAR FUSION DEFECTIVE 4 OS=Arabidopsis thaliana GN=NFD4 PE=3 SV=1
TraesCS1D02G266700	TraesCS1D02G266700	C2	-0.16	-0.71	-1.51	GUX1	UDP-glucuronate:xylan alpha-glucuronosyltransferase 1 OS=Arabidopsis thaliana GN=GUX1 PE=2 SV=1;UDP-glucuronate:xylan alpha-glucuronosyltransferase 1 OS=Arabidopsis thaliana GN=GUX1 PE=2 SV=1
MSTRG.35023	MSTRG.35023	C2	-1.72	-3.01	-4.09	NA	NA
TraesCS2B02G200400	TraesCS2B02G200400	C2	0.69	-0.68	-1.8	NA	NA
MSTRG.11259	TraesCS3A02G074600	C2	0.56	-0.47	-1.3	METAL1	Metallothionein-like protein 1 OS=Coffea arabica GN=METAL1 PE=3 SV=1
MSTRG.33174	TraesCS7A02G537900	C2	-1.05	-1.64	-2.12	OMT2	Probable O-methyltransferase 2 OS=Sorghum bicolor GN=OMT2 PE=2 SV=1;Probable O-methyltransferase 2 OS=Sorghum bicolor GN=OMT2 PE=2 SV=1;Probable O-methyltransferase 2 OS=Sorghum bicolor GN=OMT2 PE=2 SV=1
TraesCS5A02G241000	TraesCS5A02G241000	C2	0.2	-0.85	-1.7	NA	NA
MSTRG.14723	TraesCS3B02G537400	C2	0.15	-0.62	-1.24	NPR5	BTB/POZ domain and ankyrin repeat-containing protein NPR5 OS=Oryza sativa subsp. japonica GN=NPR5 PE=1 SV=1
MSTRG.33285	TraesCS7B02G016800	C2	0.29	-0.74	-1.57	Bx8	DIMBOA UDP-glucosyltransferase BX8 OS=Zea mays GN=Bx8 PE=1 SV=1
TraesCS2D02G085800	TraesCS2D02G085800	C2	0.1	-1.3	-2.44	-	Isoflavone reductase homolog OS=Lupinus albus PE=2 SV=1
MSTRG.7232	MSTRG.7232	C2	1.98	1.35	0.8	NA	NA
TraesCS2A02G088300	TraesCS2A02G088300	C2	1.15	-0.94	-2.73	-	Isoflavone reductase homolog OS=Lupinus albus PE=2 SV=1;Isoflavone reductase homolog OS=Lupinus albus PE=2 SV=1
TraesCS1D02G157000	TraesCS1D02G157000	C2	0.29	-0.91	-1.94	CKX3	Cytokinin dehydrogenase 3 OS=Oryza sativa subsp. japonica GN=CKX3 PE=2 SV=1
MSTRG.15279	TraesCS3D02G141900	C2	-0.55	-2.05	-3.34	Cht10	Chitinase 10 OS=Oryza sativa subsp. japonica GN=Cht10 PE=2 SV=1
TraesCS2D02G256400	TraesCS2D02G256400	C2	-0.28	-0.97	-1.55	OSH15	Homeobox protein knotted-1-like 12 OS=Oryza sativa subsp. indica GN=OSH15 PE=2 SV=2
TraesCS7D02G146300	TraesCS7D02G146300	C2	0.71	-0.42	-1.39	NA	NA
MSTRG.4462	TraesCS1D02G278800	C2	-0.28	-0.79	-1.23	LSD1	Protein LSD1 OS=Oryza sativa subsp. japonica GN=LSD1 PE=2 SV=1;Protein LSD1 OS=Oryza sativa subsp. japonica GN=LSD1 PE=2 SV=1
TraesCS3B02G340800	TraesCS3B02G340800	C2	-0.21	-1.36	-2.35	At1g80120	Protein LURP-one-related 5 OS=Arabidopsis thaliana GN=At1g80120 PE=2 SV=1
MSTRG.22958	TraesCS5A02G441700	C2	2.82	2.17	1.53	rsgI6	Anti-sigma-I factor RsgI6 OS=Clostridium thermocellum (strain ATCC 27405 / DSM 1237 / NBRC 103400 / NCIMB 10682 / NRRL B-4536 / VPI 7372) GN=rsgI6 PE=1 SV=1
MSTRG.23657	TraesCS5B02G100600	C2	0.71	-0.44	-1.58	GRXC15	Glutaredoxin-C15 OS=Oryza sativa subsp. japonica GN=GRXC15 PE=3 SV=1
MSTRG.8605	MSTRG.8605	C2	0.5	-1.12	-2.73	NA	NA
MSTRG.23081	TraesCS5A02G478500	C2	0.02	-0.58	-1.17	ADF3	Actin-depolymerizing factor 3 OS=Oryza sativa subsp. japonica GN=ADF3 PE=1 SV=1
TraesCS5B02G077900	TraesCS5B02G077900	C2	0.41	-0.78	-1.95	CYP81D11	Cytochrome P450 81D11 OS=Arabidopsis thaliana GN=CYP81D11 PE=2 SV=1
TraesCS3B02G472500	TraesCS3B02G472500	C2	-0.1	-0.81	-1.52	NA	NA
TraesCS1A02G250200	TraesCS1A02G250200	C2	0.17	-1.11	-2.42	SOT1	Cytosolic sulfotransferase 1 OS=Arabidopsis thaliana GN=SOT1 PE=2 SV=1
MSTRG.22306	MSTRG.22306	C2	0.64	-0.49	-1.63	NA	NA
MSTRG.6285	TraesCS2A02G358100	C2	-0.2	-1	-1.81	APT2	Adenine phosphoribosyltransferase 2 OS=Arabidopsis thaliana GN=APT2 PE=1 SV=1
MSTRG.4808	TraesCS1D02G377100	C2	3.08	1.57	0.13	NA	NA
MSTRG.7864	TraesCS2B02G268200	C2	0.29	-0.7	-1.65	OSH15	Homeobox protein knotted-1-like 12 OS=Oryza sativa subsp. indica GN=OSH15 PE=2 SV=2
MSTRG.13482	TraesCS3B02G200900	C2	0.55	-1.03	-2.57	NA	NA
TraesCS6A02G325900	TraesCS6A02G325900	C2	0.24	-0.64	-1.49	At1g05000	Probable tyrosine-protein phosphatase At1g05000 OS=Arabidopsis thaliana GN=At1g05000 PE=1 SV=1;Probable tyrosine-protein phosphatase At1g05000 OS=Arabidopsis thaliana GN=At1g05000 PE=1 SV=1;Probable tyrosine-protein phosphatase At1g05000 OS=Arabidopsis thaliana GN=At1g05000 PE=1 SV=1
MSTRG.33305	TraesCS7B02G025000	C2	-0.14	-2.03	-3.86	NA	NA
TraesCS2A02G454300	TraesCS2A02G454300	C2	0	-1.1	-2.17	NA	NA
TraesCS5A02G313000	TraesCS5A02G313000	C2	0.01	-0.84	-1.65	GXM1	Glucuronoxylan 4-O-methyltransferase 1 OS=Arabidopsis thaliana GN=GXM1 PE=1 SV=1
TraesCS2A02G436200	TraesCS2A02G436200	C2	-0.08	-0.9	-1.65	PAE7	Pectin acetylesterase 7 OS=Arabidopsis thaliana GN=PAE7 PE=2 SV=1
TraesCS2D02G229600	TraesCS2D02G229600	C2	0.32	-0.69	-1.64	-	ATP synthase subunit gamma, chloroplastic OS=Zea mays PE=1 SV=1
MSTRG.10768	TraesCS2D02G483300	C2	-0.58	-1.38	-2.13	43742	Organic cation/carnitine transporter 4 OS=Arabidopsis thaliana GN=OCT4 PE=2 SV=1
MSTRG.25967	TraesCS5D02G169600	C2	-1.1	-1.23	-1.35	-	Ribulose bisphosphate carboxylase small chain, chloroplastic OS=Hordeum vulgare PE=2 SV=1
TraesCS5D02G228200	TraesCS5D02G228200	C2	-0.19	-1.19	-2.12	NA	NA
TraesCS2D02G581700	TraesCS2D02G581700	C2	0.89	-1.57	-2.91	CYP75B2	Flavonoid 3'-monooxygenase OS=Petunia hybrida GN=CYP75B2 PE=2 SV=1
TraesCS5D02G122700	TraesCS5D02G122700	C2	0.11	-1.11	-1.78	ALDP	Fructose-bisphosphate aldolase, chloroplastic OS=Oryza sativa subsp. japonica GN=ALDP PE=1 SV=2
MSTRG.16620	MSTRG.16620	C2	-0.71	-1.85	-2.48	NA	NA
MSTRG.173	TraesCS1A02G045800	C2	-0.09	-0.8	-1.19	GLUA1	Glutelin type-A 1 OS=Oryza sativa subsp. japonica GN=GLUA1 PE=1 SV=2
MSTRG.18610	TraesCS4B02G054400	C2	0.16	-0.67	-1.14	iolC	5-dehydro-2-deoxygluconokinase OS=Bacillus licheniformis (strain ATCC 14580 / DSM 13 / JCM 2505 / NBRC 12200 / NCIMB 9375 / NRRL NRS-1264 / Gibson 46) GN=iolC PE=3 SV=1
MSTRG.6824	MSTRG.6824	C2	-0.67	-1.55	-2.04	NA	NA
MSTRG.23269	TraesCS5A02G535400	C2	2.58	-0.38	-2.07	EARLI1	Lipid transfer protein EARLI 1 OS=Arabidopsis thaliana GN=EARLI1 PE=1 SV=1;Lipid transfer protein EARLI 1 OS=Arabidopsis thaliana GN=EARLI1 PE=1 SV=1;Lipid transfer protein EARLI 1 OS=Arabidopsis thaliana GN=EARLI1 PE=1 SV=1
MSTRG.24206	MSTRG.24206	C2	-0.95	-1.58	-1.95	NA	NA
MSTRG.35747	MSTRG.35747	C2	0.34	-1.86	-3.12	pol	Retrovirus-related Pol polyprotein from transposon 17.6 OS=Drosophila melanogaster GN=pol PE=3 SV=1
MSTRG.33442	TraesCS7B02G077500	C2	0.43	-0.61	-1.21	CXE12	Probable carboxylesterase 12 OS=Arabidopsis thaliana GN=CXE12 PE=1 SV=1
TraesCS5A02G554000	TraesCS5A02G554000	C2	0.47	-1.13	-2.06	CYP98A1	Cytochrome P450 98A1 OS=Sorghum bicolor GN=CYP98A1 PE=2 SV=1
MSTRG.25874	TraesCS5D02G152400	C2	0.51	-0.71	-1.44	XCP1	Cysteine protease XCP1 OS=Arabidopsis thaliana GN=XCP1 PE=1 SV=1;Cysteine protease XCP1 OS=Arabidopsis thaliana GN=XCP1 PE=1 SV=1;Cysteine protease XCP1 OS=Arabidopsis thaliana GN=XCP1 PE=1 SV=1;Cysteine protease XCP1 OS=Arabidopsis thaliana GN=XCP1 PE=1 SV=1
MSTRG.35510	TraesCS7D02G231300	C2	0.99	-0.39	-1.21	PHO1-3	Phosphate transporter PHO1-3 OS=Oryza sativa subsp. japonica GN=PHO1-3 PE=2 SV=1
MSTRG.25547	TraesCS5D02G084600	C2	-0.46	-1.01	-1.28	ZFP7	Zinc finger protein 7 OS=Arabidopsis thaliana GN=ZFP7 PE=2 SV=1
MSTRG.21188	TraesCS4D02G303900	C2	-0.5	-1.4	-1.84	At5g42250;At1g22440	Alcohol dehydrogenase-like 7 OS=Arabidopsis thaliana GN=At5g42250 PE=2 SV=1;Alcohol dehydrogenase-like 2 OS=Arabidopsis thaliana GN=At1g22440 PE=2 SV=1
MSTRG.15244	TraesCS3D02G133900	C2	0.03	-1.01	-1.52	NA	NA
MSTRG.9146	MSTRG.9146	C2	0.23	-1.12	-1.78	HPR3	Glyoxylate/hydroxypyruvate reductase HPR3 OS=Arabidopsis thaliana GN=HPR3 PE=2 SV=1
MSTRG.17943	MSTRG.17943	C2	0.71	-5.67	-8.75	NA	NA
TraesCS5A02G057500	TraesCS5A02G057500	C2	-1.68	-2.67	-3.14	CPRF2	Light-inducible protein CPRF2 OS=Petroselinum crispum GN=CPRF2 PE=2 SV=2;Light-inducible protein CPRF2 OS=Petroselinum crispum GN=CPRF2 PE=2 SV=2
MSTRG.14788	MSTRG.14788	C2	-0.24	-2.57	-3.69	NA	NA
MSTRG.20401	TraesCS4D02G117100	C2	-0.16	-0.91	-1.27	GSVIVT00023967001	Peroxidase 4 OS=Vitis vinifera GN=GSVIVT00023967001 PE=1 SV=1
MSTRG.29051	TraesCS6B02G164400	C2	-0.69	-1.42	-1.81	PER39	Peroxidase 39 OS=Arabidopsis thaliana GN=PER39 PE=1 SV=1;Peroxidase 39 OS=Arabidopsis thaliana GN=PER39 PE=1 SV=1
MSTRG.18658	TraesCS4B02G066700	C2	-0.09	-0.91	-1.35	GLU2	Endoglucanase 10 OS=Oryza sativa subsp. japonica GN=GLU2 PE=2 SV=1;Endoglucanase 10 OS=Oryza sativa subsp. japonica GN=GLU2 PE=2 SV=1
MSTRG.23175	MSTRG.23175	C2	-0.22	-1.13	-1.61	GSTF4	Glutathione S-transferase F4 OS=Arabidopsis thaliana GN=GSTF4 PE=2 SV=1
MSTRG.19715	TraesCS4B02G324100	C2	1.03	-1.67	-3.06	PDF2.3	Defensin-like protein 1 OS=Arabidopsis thaliana GN=PDF2.3 PE=2 SV=1
MSTRG.27350	TraesCS6A02G028100	C2	1.09	-0.56	-1.41	-	RuBisCO large subunit-binding protein subunit beta, chloroplastic OS=Pisum sativum PE=1 SV=2
MSTRG.7117	TraesCS2B02G059500	C2	-0.53	-1.38	-1.81	Os07g0671000	Flowering-promoting factor 1-like protein 5 OS=Oryza sativa subsp. japonica GN=Os07g0671000 PE=3 SV=1
MSTRG.8679	TraesCS2B02G483000	C2	-0.1	-0.97	-1.4	NA	NA
MSTRG.3707	TraesCS1D02G103200	C2	-0.81	-1.51	-1.86	-	Lipase OS=Rhizopus niveus PE=1 SV=1
MSTRG.498	MSTRG.498	C2	0.62	-2.63	-4.27	NA	NA
MSTRG.15006	TraesCS3D02G052100	C2	2.01	0.67	-0.16	LTP4.1	Non-specific lipid-transfer protein 4.1 OS=Hordeum vulgare GN=LTP4.1 PE=1 SV=1
MSTRG.13998	TraesCS3B02G314300	C2	0.7	-0.55	-1.33	BURP3	BURP domain-containing protein 3 OS=Oryza sativa subsp. japonica GN=BURP3 PE=2 SV=1;BURP domain-containing protein 3 OS=Oryza sativa subsp. japonica GN=BURP3 PE=2 SV=1
MSTRG.24329	TraesCS5B02G258900	C2	2.91	1.46	0.56	HSP81-3	Heat shock protein 81-3 OS=Oryza sativa subsp. japonica GN=HSP81-3 PE=1 SV=2;Heat shock protein 81-3 OS=Oryza sativa subsp. japonica GN=HSP81-3 PE=1 SV=2
MSTRG.18318	TraesCS4A02G454700	C2	-0.85	-1.15	-1.34	GSTU6	Probable glutathione S-transferase GSTU6 OS=Oryza sativa subsp. japonica GN=GSTU6 PE=2 SV=2
MSTRG.1588	TraesCS1A02G426300	C2	0.44	-0.63	-1.35	PLT1	Putative polyol transporter 1 OS=Arabidopsis thaliana GN=PLT1 PE=3 SV=1
MSTRG.19933	TraesCS4B02G393000	C2	-0.48	-1.2	-1.7	NA	NA
MSTRG.5283	TraesCS2A02G107200	C2	0.25	-0.72	-1.38	-	Peroxidase OS=Triticum aestivum PE=2 SV=1
MSTRG.10214	TraesCS2D02G319800	C2	0.61	-0.47	-1.19	PLAT2	PLAT domain-containing protein 2 OS=Arabidopsis thaliana GN=PLAT2 PE=2 SV=1
MSTRG.21504	TraesCS5A02G031000	C2	-0.75	-1.43	-1.88	NA	NA
TraesCS3D02G176100	TraesCS3D02G176100	C2	-1.2	-1.71	-2.1	Os05g0277500	Germin-like protein 5-1 OS=Oryza sativa subsp. japonica GN=Os05g0277500 PE=2 SV=1
MSTRG.30292	TraesCS6D02G031400	C2	0.67	-0.52	-1.41	-	RuBisCO large subunit-binding protein subunit beta, chloroplastic OS=Pisum sativum PE=1 SV=2
MSTRG.36723	TraesCSU02G056900	C2	2.17	0.56	-0.66	LTP4.3	Non-specific lipid-transfer protein 4.3 OS=Hordeum vulgare GN=LTP4.3 PE=2 SV=1
MSTRG.9282	MSTRG.9282	C2	2.05	0.86	0.03	NA	NA
MSTRG.13957	TraesCS3B02G306600	C2	3.51	0.6	-1.45	At5g45670	GDSL esterase/lipase At5g45670 OS=Arabidopsis thaliana GN=At5g45670 PE=2 SV=1
MSTRG.24202	TraesCS5B02G219300	C2	0.02	-1.1	-1.89	NA	NA
MSTRG.20408	TraesCS4D02G118500	C2	0.66	-0.48	-1.31	CIPK14	CBL-interacting protein kinase 14 OS=Oryza sativa subsp. japonica GN=CIPK14 PE=2 SV=1
TraesCS5A02G311300	TraesCS5A02G311300	C2	-0.37	-2.32	-3.76	DREB1B	Dehydration-responsive element-binding protein 1B OS=Oryza sativa subsp. indica GN=DREB1B PE=2 SV=1
MSTRG.18523	TraesCS4B02G037700	C2	-0.32	-0.94	-1.38	LOX1.1	Linoleate 9S-lipoxygenase 1 OS=Hordeum vulgare GN=LOX1.1 PE=1 SV=2;Linoleate 9S-lipoxygenase 1 OS=Hordeum vulgare GN=LOX1.1 PE=1 SV=2;Linoleate 9S-lipoxygenase 1 OS=Hordeum vulgare GN=LOX1.1 PE=1 SV=2
MSTRG.18793	TraesCS4B02G106400	C2	2.46	-0.56	-2.71	ADH3	Alcohol dehydrogenase 3 OS=Hordeum vulgare GN=ADH3 PE=3 SV=1;Alcohol dehydrogenase 3 OS=Hordeum vulgare GN=ADH3 PE=3 SV=1;Alcohol dehydrogenase 3 OS=Hordeum vulgare GN=ADH3 PE=3 SV=1;Alcohol dehydrogenase 3 OS=Hordeum vulgare GN=ADH3 PE=3 SV=1;Alcohol dehydrogenase 3 OS=Hordeum vulgare GN=ADH3 PE=3 SV=1
MSTRG.21375	TraesCS4D02G358800	C2	-0.41	-1.16	-1.71	AMC3;AMC1	Metacaspase-3 OS=Arabidopsis thaliana GN=AMC3 PE=2 SV=1;Metacaspase-1 OS=Arabidopsis thaliana GN=AMC1 PE=1 SV=1;Metacaspase-1 OS=Arabidopsis thaliana GN=AMC1 PE=1 SV=1
MSTRG.31971	TraesCS7A02G172600	C2	0.6	-0.47	-1.25	HIDM	2-hydroxyisoflavanone dehydratase OS=Glycyrrhiza echinata GN=HIDM PE=1 SV=1
MSTRG.17998	TraesCS4A02G337800	C3	-0.66	-1.64	-0.83	AK1	Aspartokinase 1, chloroplastic OS=Arabidopsis thaliana GN=AK1 PE=1 SV=1
MSTRG.1367	TraesCS1A02G359900	C3	0.89	-2.44	0.33	-	Histone H4 variant TH011 OS=Triticum aestivum PE=3 SV=2
MSTRG.1290	TraesCS1A02G337200	C3	1.29	0.65	1.18	NA	NA
MSTRG.25194	TraesCS5B02G535200	C3	-0.64	-2.01	-0.87	CRK41	Cysteine-rich receptor-like protein kinase 41 OS=Arabidopsis thaliana GN=CRK41 PE=3 SV=2;Cysteine-rich receptor-like protein kinase 41 OS=Arabidopsis thaliana GN=CRK41 PE=3 SV=2
MSTRG.21178	TraesCS4D02G302800	C3	-0.54	-1.93	-0.76	NA	NA
MSTRG.3772	TraesCS1D02G118100	C3	1.16	0.32	1.02	NA	NA
TraesCS4A02G034400	TraesCS4A02G034400	C3	7.02	-1.2	5.91	EXPA12	Expansin-A12 OS=Oryza sativa subsp. japonica GN=EXPA12 PE=2 SV=1
TraesCS5A02G126200	TraesCS5A02G126200	C3	1.61	-0.09	1.36	OFP9	Probable transcription repressor OFP9 OS=Arabidopsis thaliana GN=OFP9 PE=3 SV=2
TraesCS5D02G055700	TraesCS5D02G055700	C3	0.68	-2.2	0.26	PPOX1	Protoporphyrinogen oxidase, chloroplastic OS=Oryza sativa subsp. japonica GN=PPOX1 PE=2 SV=1
TraesCSU02G082100	TraesCSU02G082100	C3	0.82	-2.72	0.29	NA	NA
MSTRG.5334	TraesCS2A02G121100	C3	-0.14	-2.19	-0.45	NET3A	Protein NETWORKED 3A OS=Arabidopsis thaliana GN=NET3A PE=2 SV=1;Protein NETWORKED 3A OS=Arabidopsis thaliana GN=NET3A PE=2 SV=1
TraesCS3A02G009800	TraesCS3A02G009800	C3	0	-3.46	-0.52	CRK29	Cysteine-rich receptor-like protein kinase 29 OS=Arabidopsis thaliana GN=CRK29 PE=2 SV=1
TraesCS6D02G005300	TraesCS6D02G005300	C3	-0.35	-3.12	-0.64	RPP13L3	Putative disease resistance RPP13-like protein 3 OS=Arabidopsis thaliana GN=RPP13L3 PE=3 SV=1
MSTRG.24880	TraesCS5B02G434100	C3	-1.32	-2.98	-1.51	OsI_13867	Cupincin OS=Oryza sativa subsp. indica GN=OsI_13867 PE=1 SV=1
MSTRG.2708	TraesCS1B02G277100	C3	0.12	-2.47	-0.19	OsI_21081	Phospholipase A1-II 7 OS=Oryza sativa subsp. indica GN=OsI_21081 PE=3 SV=1
MSTRG.23885	TraesCS5B02G146000	C3	-1.57	-2.08	-1.61	-	Non-specific lipid-transfer protein (Fragment) OS=Triticum aestivum PE=1 SV=2
MSTRG.10496	TraesCS2D02G391500	C3	0.44	-2.97	0.21	-	Histone H4 variant TH011 OS=Triticum aestivum PE=3 SV=2
MSTRG.2546	TraesCS1B02G243200	C3	1.57	-2.7	1.25	RAP2-3	Ethylene-responsive transcription factor RAP2-3 OS=Arabidopsis thaliana GN=RAP2-3 PE=1 SV=2
MSTRG.4739	TraesCS1D02G361400	C3	0.68	-5.16	0.26	G6PGH2	6-phosphogluconate dehydrogenase, decarboxylating 2, chloroplastic OS=Oryza sativa subsp. japonica GN=G6PGH2 PE=2 SV=1;6-phosphogluconate dehydrogenase, decarboxylating 2, chloroplastic OS=Oryza sativa subsp. japonica GN=G6PGH2 PE=2 SV=1
TraesCS7A02G561900	TraesCS7A02G561900	C3	-0.64	-2.08	-0.49	At1g50180	Putative disease resistance protein At1g50180 OS=Arabidopsis thaliana GN=At1g50180 PE=3 SV=2;Putative disease resistance protein At1g50180 OS=Arabidopsis thaliana GN=At1g50180 PE=3 SV=2;Putative disease resistance protein At1g50180 OS=Arabidopsis thaliana GN=At1g50180 PE=3 SV=2;Putative disease resistance protein At1g50180 OS=Arabidopsis thaliana GN=At1g50180 PE=3 SV=2;Putative disease resistance…
MSTRG.36967	TraesCSU02G154100	C3	2.68	-0.8	3.03	-	Cortical cell-delineating protein OS=Zea mays PE=2 SV=1
MSTRG.7669	TraesCS2B02G225300	C3	0.44	-2.61	0.75	OsI_26546	Ribosome-recycling factor, chloroplastic OS=Oryza sativa subsp. indica GN=OsI_26546 PE=1 SV=2;Ribosome-recycling factor, chloroplastic OS=Oryza sativa subsp. indica GN=OsI_26546 PE=1 SV=2
MSTRG.36982	TraesCSU02G160200	C3	0	-5.35	0.49	-	Alpha/beta-gliadin A-II OS=Triticum aestivum PE=2 SV=1
TraesCS4A02G165900	TraesCS4A02G165900	C3	1.64	0.98	1.7	NA	NA
MSTRG.27429	TraesCS6A02G063400	C3	0.58	-2.63	0.84	H3-1.1	Histone H3.2 OS=Medicago sativa GN=H3-1.1 PE=1 SV=2
TraesCS3B02G291000	TraesCS3B02G291000	C3	-0.6	-3.81	-0.33	ABCB11	ABC transporter B family member 11 OS=Arabidopsis thaliana GN=ABCB11 PE=2 SV=1
MSTRG.7244	TraesCS2B02G114900	C3	-1.19	-2.37	-1.09	PBL18	Probable serine/threonine-protein kinase PBL18 OS=Arabidopsis thaliana GN=PBL18 PE=2 SV=1
TraesCS5D02G136300	TraesCS5D02G136300	C3	-2.47	-3.95	-2.35	CET2	CEN-like protein 2 OS=Nicotiana tabacum GN=CET2 PE=2 SV=1
TraesCS6B02G149700	TraesCS6B02G149700	C3	0.19	-2.09	0.38	RHG1A;HIP1	Probable E3 ubiquitin-protein ligase RHG1A OS=Arabidopsis thaliana GN=RHG1A PE=2 SV=1;Probable E3 ubiquitin-protein ligase HIP1 OS=Oryza sativa subsp. japonica GN=HIP1 PE=1 SV=2
MSTRG.2401	TraesCS1B02G210300	C3	0.6	-2.97	0.87	SKL2	Probable inactive shikimate kinase like 2, chloroplastic OS=Arabidopsis thaliana GN=SKL2 PE=2 SV=2
MSTRG.34804	TraesCS7B02G472800	C3	0.89	-1.71	1.06	CYCB2-2	Cyclin-B2-2 OS=Oryza sativa subsp. indica GN=CYCB2-2 PE=1 SV=2
MSTRG.7343	TraesCS2B02G142000	C3	-0.71	-2.26	-0.6	NET3A	Protein NETWORKED 3A OS=Arabidopsis thaliana GN=NET3A PE=2 SV=1;Protein NETWORKED 3A OS=Arabidopsis thaliana GN=NET3A PE=2 SV=1
MSTRG.17356	MSTRG.17356	C3	-2.01	-3.88	-1.91	NA	NA
MSTRG.6074	TraesCS2A02G304200	C3	-0.37	-4.07	-0.17	CINV1	Cytosolic invertase 1 OS=Oryza sativa subsp. japonica GN=CINV1 PE=1 SV=1;Cytosolic invertase 1 OS=Oryza sativa subsp. japonica GN=CINV1 PE=1 SV=1;NA
MSTRG.10808	TraesCS2D02G497800	C3	-0.4	-1.44	-0.35	NA	NA
MSTRG.188	TraesCS1A02G050900	C3	1.22	-2.81	1.39	-	Defensin Tm-AMP-D1.2 OS=Triticum monococcum PE=1 SV=1
TraesCS1D02G011900	TraesCS1D02G011900	C3	2.07	0.09	2.15	-	Defensin Tm-AMP-D1.2 OS=Triticum monococcum PE=1 SV=1
MSTRG.15198	TraesCS3D02G119800	C3	-0.37	-2.01	-0.33	LRX2	Leucine-rich repeat extensin-like protein 2 OS=Arabidopsis thaliana GN=LRX2 PE=2 SV=1
MSTRG.31774	TraesCS7A02G090400	C3	0.2	-2.09	0.25	Os06g0143000	Superoxide dismutase [Fe] 2, chloroplastic OS=Oryza sativa subsp. japonica GN=Os06g0143000 PE=2 SV=1
MSTRG.10105	TraesCS2D02G293200	C3	-0.76	-2.26	-0.72	CIN2	Beta-fructofuranosidase, insoluble isoenzyme 2 OS=Oryza sativa subsp. indica GN=CIN2 PE=2 SV=2
MSTRG.16669	TraesCS3D02G526000	C3	5.23	-1.72	5.45	NA	NA
MSTRG.23709	TraesCS5B02G108300	C3	0.89	-2.29	0.9	TRI1	Protein TRI1 OS=Saccharomyces cerevisiae (strain ATCC 204508 / S288c) GN=TRI1 PE=1 SV=1
MSTRG.37024	TraesCSU02G175900	C3	0.57	-2.61	0.57	-	Histone H4 variant TH011 OS=Triticum aestivum PE=3 SV=2
TraesCS4A02G417600	TraesCS4A02G417600	C3	-2.16	-4.73	-2.16	CYP77A3	Cytochrome P450 77A3 OS=Glycine max GN=CYP77A3 PE=2 SV=1
MSTRG.37261	MSTRG.37261	C3	0	-3.91	0	NA	NA
TraesCS2B02G034700	TraesCS2B02G034700	C3	0	-3.58	0	At1g11305	G-type lectin S-receptor-like serine/threonine-protein kinase At1g11305 OS=Arabidopsis thaliana GN=At1g11305 PE=3 SV=1;G-type lectin S-receptor-like serine/threonine-protein kinase At1g11305 OS=Arabidopsis thaliana GN=At1g11305 PE=3 SV=1
MSTRG.30857	MSTRG.30857	C3	0.17	-2.14	0.2	NA	NA
MSTRG.6075	TraesCS2A02G304200	C3	0.22	-2.99	0.25	NA	NA
MSTRG.30101	TraesCS6B02G424200	C3	-1.43	-1.9	-1.45	NA	NA
MSTRG.30309	TraesCS6D02G040600	C3	0.78	-2.49	0.63	-	Histone H2B.2 OS=Triticum aestivum PE=1 SV=2
MSTRG.28838	MSTRG.28838	C3	0.62	-2.63	0.48	H2A-9	Histone H2A.1 OS=Triticum aestivum GN=H2A-9 PE=1 SV=2
TraesCS5D02G068800	TraesCS5D02G068800	C3	-1.7	-3.02	-1.76	CPRF2	Light-inducible protein CPRF2 OS=Petroselinum crispum GN=CPRF2 PE=2 SV=2
MSTRG.34088	TraesCS7B02G231800	C3	0.85	-2.07	0.81	RPS31	30S ribosomal protein S31, chloroplastic OS=Spinacia oleracea GN=RPS31 PE=1 SV=2
MSTRG.8899	TraesCS2B02G558200	C3	2.44	-1.99	2.37	NA	NA
MSTRG.19804	TraesCS4B02G352700	C3	-0.57	-1.87	-0.62	THA1	Probable low-specificity L-threonine aldolase 1 OS=Arabidopsis thaliana GN=THA1 PE=1 SV=1
MSTRG.29044	MSTRG.29044	C3	-0.25	-1.51	-0.29	NA	NA
MSTRG.5704	TraesCS2A02G215000	C3	1.15	-0.82	1.09	OsI_025465	Oxygen-evolving enhancer protein 3, chloroplastic OS=Oryza sativa subsp. indica GN=OsI_025465 PE=1 SV=2
MSTRG.28756	TraesCS6B02G048700	C3	0.8	-2.02	0.15	H2A-9	Histone H2A.1 OS=Triticum aestivum GN=H2A-9 PE=1 SV=2
MSTRG.3064	TraesCS1B02G376600	C3	1.04	-2.02	0.33	-	Histone H4 variant TH011 OS=Triticum aestivum PE=3 SV=2
MSTRG.3084	TraesCS1B02G380200	C3	0.83	-2.79	0.01	-	Histone H4 variant TH011 OS=Triticum aestivum PE=3 SV=2
MSTRG.30717	TraesCS6D02G177500	C3	0.65	-1.59	0.14	GAMMACAL1;GAMMACAL2	Gamma carbonic anhydrase-like 2, mitochondrial OS=Arabidopsis thaliana GN=GAMMACAL2 PE=1 SV=1;Gamma carbonic anhydrase-like 1, mitochondrial OS=Arabidopsis thaliana GN=GAMMACAL1 PE=1 SV=1;Gamma carbonic anhydrase-like 1, mitochondrial OS=Arabidopsis thaliana GN=GAMMACAL1 PE=1 SV=1;Gamma carbonic anhydrase-like 2, mitochondrial OS=Arabidopsis thaliana GN=GAMMACAL2 PE=1 SV=1
MSTRG.28142	MSTRG.28142	C3	0.73	-1.82	0.14	NA	NA
MSTRG.36824	TraesCSU02G095700	C3	1.62	-2.6	0.65	H3-1.1	Histone H3.2 OS=Medicago sativa GN=H3-1.1 PE=1 SV=2
TraesCS6D02G291000	TraesCS6D02G291000	C3	0.02	-2.16	-0.51	E2FE	E2F transcription factor-like E2FE OS=Arabidopsis thaliana GN=E2FE PE=2 SV=1;E2F transcription factor-like E2FE OS=Arabidopsis thaliana GN=E2FE PE=2 SV=1
MSTRG.28759	TraesCS6B02G049100	C3	0.92	-2.24	0.17	H2B.10	Histone H2B.10 OS=Oryza sativa subsp. japonica GN=H2B.10 PE=3 SV=1
TraesCS7D02G431500	TraesCS7D02G431500	C3	-0.78	-2.86	-1.27	GSH2	Glutathione synthetase, chloroplastic OS=Brassica juncea GN=GSH2 PE=2 SV=1
MSTRG.34082	TraesCS7B02G230000	C3	0.73	-1.88	0.21	HMGB7	High mobility group B protein 7 OS=Arabidopsis thaliana GN=HMGB7 PE=1 SV=1
TraesCS3B02G042300	TraesCS3B02G042300	C3	1.37	-5.55	0	ASB1	Anthranilate synthase beta subunit 1, chloroplastic OS=Oryza sativa subsp. japonica GN=ASB1 PE=1 SV=1
TraesCS3B02G043600	TraesCS3B02G043600	C3	-0.88	-3.97	-1.47	CRK8	Cysteine-rich receptor-like protein kinase 8 OS=Arabidopsis thaliana GN=CRK8 PE=3 SV=2;Cysteine-rich receptor-like protein kinase 8 OS=Arabidopsis thaliana GN=CRK8 PE=3 SV=2
MSTRG.11783	TraesCS3A02G207900	C3	3.85	-6.02	1.96	ycf36	Uncharacterized protein ycf36 OS=Pyropia yezoensis GN=ycf36 PE=3 SV=1;Uncharacterized protein ycf36 OS=Pyropia yezoensis GN=ycf36 PE=3 SV=1
MSTRG.29615	TraesCS6B02G295400	C3	0.97	-2.19	0.36	NA	NA
MSTRG.28872	MSTRG.28872	C3	2.01	0.2	1.63	NA	NA
MSTRG.8094	TraesCS2B02G317600	C3	-0.62	-1.89	-0.88	NA	NA
MSTRG.22358	TraesCS5A02G262500	C3	-0.69	-2.3	-1.02	NA	NA
MSTRG.21721	TraesCS5A02G098300	C3	0.51	-2.89	-0.19	At1g54690	Probable histone H2AXb OS=Arabidopsis thaliana GN=At1g54690 PE=1 SV=1
MSTRG.28753	TraesCS6B02G048300	C3	0.67	-2.53	0.01	H2A-9	Histone H2A.1 OS=Triticum aestivum GN=H2A-9 PE=1 SV=2
MSTRG.1414	TraesCS1A02G367900	C3	0.59	-2.11	-0.25	-	Histone H2B.2 OS=Triticum aestivum PE=1 SV=2;Histone H2B.2 OS=Triticum aestivum PE=1 SV=2
MSTRG.5987	TraesCS2A02G285100	C3	-1.33	-1.97	-1.53	HSD1	11-beta-hydroxysteroid dehydrogenase 1A OS=Arabidopsis thaliana GN=HSD1 PE=1 SV=1;11-beta-hydroxysteroid dehydrogenase 1A OS=Arabidopsis thaliana GN=HSD1 PE=1 SV=1
MSTRG.18542	TraesCS4B02G043100	C3	1.49	-4.34	-0.29	RHT1	DELLA protein RHT-1 OS=Triticum aestivum GN=RHT1 PE=1 SV=1;DELLA protein RHT-1 OS=Triticum aestivum GN=RHT1 PE=1 SV=1;DELLA protein RHT-1 OS=Triticum aestivum GN=RHT1 PE=1 SV=1
TraesCS3D02G222900	TraesCS3D02G222900	C3	0.92	-2.42	-0.1	rlmN	Dual-specificity RNA methyltransferase RlmN OS=Pelobacter propionicus (strain DSM 2379 / NBRC 103807 / OttBd1) GN=rlmN PE=3 SV=1;Dual-specificity RNA methyltransferase RlmN OS=Geobacter metallireducens (strain GS-15 / ATCC 53774 / DSM 7210) GN=rlmN PE=3 SV=1
TraesCS1D02G209200	TraesCS1D02G209200	C3	0.93	-2.57	-0.08	RFWD3	E3 ubiquitin-protein ligase RFWD3 OS=Ailuropoda melanoleuca GN=RFWD3 PE=3 SV=1;E3 ubiquitin-protein ligase RFWD3 OS=Homo sapiens GN=RFWD3 PE=1 SV=3
MSTRG.12437	TraesCS3A02G369000	C3	0.74	-2.14	-0.12	CDC6	Cell division control protein 6 homolog OS=Oryza sativa subsp. japonica GN=CDC6 PE=2 SV=1
MSTRG.5880	TraesCS2A02G259500	C3	-0.06	-2.91	-0.92	STP1	Sugar transport protein 1 OS=Arabidopsis thaliana GN=STP1 PE=1 SV=2
MSTRG.28758	TraesCS6B02G049000	C3	0.82	-2.19	-0.02	H2A-9	Histone H2A.1 OS=Triticum aestivum GN=H2A-9 PE=1 SV=2
MSTRG.6666	TraesCS2A02G467500	C3	4.15	0.73	3.19	NA	NA
MSTRG.23889	TraesCS5B02G146500	C3	-0.76	-2.36	-1.19	CIPK15	CBL-interacting protein kinase 15 OS=Oryza sativa subsp. japonica GN=CIPK15 PE=2 SV=1
MSTRG.37143	MSTRG.37143	C3	4.93	0	3.6	NA	NA
MSTRG.10190	MSTRG.10190	C3	0.66	-1.99	-0.07	NA	NA
MSTRG.33287	TraesCS7B02G017000	C3	1.18	-2.09	0.28	H3-1.1	Histone H3.2 OS=Medicago sativa GN=H3-1.1 PE=1 SV=2
MSTRG.15323	TraesCS3D02G156500	C3	-0.98	-1.9	-1.21	NRP1	Nodulin-related protein 1 OS=Arabidopsis thaliana GN=NRP1 PE=1 SV=1
MSTRG.14608	TraesCS3B02G475200	C3	0.41	-1.74	-0.15	SUVH4	Histone-lysine N-methyltransferase, H3 lysine-9 specific SUVH4 OS=Arabidopsis thaliana GN=SUVH4 PE=1 SV=2;Histone-lysine N-methyltransferase, H3 lysine-9 specific SUVH4 OS=Arabidopsis thaliana GN=SUVH4 PE=1 SV=2
MSTRG.3059	TraesCS1B02G376100	C3	1.46	-2.56	0.41	-	Histone H4 variant TH011 OS=Triticum aestivum PE=3 SV=2
MSTRG.31302	TraesCS6D02G316000	C3	0.78	-1.92	0.11	ERECTA	LRR receptor-like serine/threonine-protein kinase ERECTA OS=Arabidopsis thaliana GN=ERECTA PE=1 SV=1
MSTRG.15003	MSTRG.15003	C3	4.23	1.62	3.57	NA	NA
MSTRG.29011	TraesCS6B02G145200	C3	1.17	-2.6	0.22	-	Histone H2A OS=Zea mays PE=2 SV=1
TraesCS5B02G400900	TraesCS5B02G400900	C3	1.22	-2.62	-0.52	KIN7A	Kinesin-like protein KIN-7A OS=Oryza sativa subsp. japonica GN=KIN7A PE=2 SV=1
MSTRG.29065	TraesCS6B02G166200	C3	0.18	-2.24	-0.9	PER52	Peroxidase 52 OS=Arabidopsis thaliana GN=PER52 PE=2 SV=1
MSTRG.4753	TraesCS1D02G365100	C3	1.74	-1.86	0.13	GLU8	Endoglucanase 3 OS=Oryza sativa subsp. japonica GN=GLU8 PE=2 SV=1
MSTRG.9038	TraesCS2B02G613400	C3	5.49	2.08	3.98	PER12	Peroxidase 12 OS=Arabidopsis thaliana GN=PER12 PE=1 SV=1
MSTRG.29497	TraesCS6B02G266200	C3	2.3	-2.14	0.33	YAB4	Protein YABBY 4 OS=Oryza sativa subsp. indica GN=YAB4 PE=3 SV=1;Protein YABBY 4 OS=Oryza sativa subsp. indica GN=YAB4 PE=3 SV=1
MSTRG.6933	TraesCS2A02G558300	C3	-0.26	-2.26	-1.15	FTIP1	FT-interacting protein 1 OS=Arabidopsis thaliana GN=FTIP1 PE=1 SV=1;FT-interacting protein 1 OS=Arabidopsis thaliana GN=FTIP1 PE=1 SV=1;FT-interacting protein 1 OS=Arabidopsis thaliana GN=FTIP1 PE=1 SV=1
TraesCS2B02G608500	TraesCS2B02G608500	C3	-0.27	-2.77	-1.31	RPP13L3	Putative disease resistance RPP13-like protein 3 OS=Arabidopsis thaliana GN=RPP13L3 PE=3 SV=1;Putative disease resistance RPP13-like protein 3 OS=Arabidopsis thaliana GN=RPP13L3 PE=3 SV=1
TraesCS3D02G319500	TraesCS3D02G319500	C3	1.15	-3.09	-0.6	NA	NA
MSTRG.31713	TraesCS7A02G066200	C3	0.91	-2.05	-0.37	ERL1	LRR receptor-like serine/threonine-protein kinase ERL1 OS=Arabidopsis thaliana GN=ERL1 PE=1 SV=1
TraesCS2D02G382700	TraesCS2D02G382700	C3	2.78	-3.62	-0.02	YAB5	Protein YABBY 5 OS=Oryza sativa subsp. indica GN=YAB5 PE=3 SV=2
TraesCS2B02G356200	TraesCS2B02G356200	C3	1.79	-2.42	-0.01	OsI_16324	Pachytene checkpoint protein 2 homolog OS=Oryza sativa subsp. indica GN=OsI_16324 PE=3 SV=2
MSTRG.28703	TraesCS6B02G014200	C3	4.18	-0.64	2.11	NA	NA
TraesCS5D02G123100	TraesCS5D02G123100	C3	0.3	-1.52	-0.48	PUB44	U-box domain-containing protein 44 OS=Arabidopsis thaliana GN=PUB44 PE=1 SV=1;U-box domain-containing protein 44 OS=Arabidopsis thaliana GN=PUB44 PE=1 SV=1;U-box domain-containing protein 44 OS=Arabidopsis thaliana GN=PUB44 PE=1 SV=1
MSTRG.27373	TraesCS6A02G040200	C3	1.1	-2.2	0.05	-	Histone H2B.3 OS=Triticum aestivum PE=1 SV=3
MSTRG.3117	TraesCS1B02G386600	C3	0.91	-1.95	0.01	-	Histone H2B.2 OS=Triticum aestivum PE=1 SV=2
MSTRG.19802	TraesCS4B02G352400	C3	-1.46	-2.41	-1.77	Os11g0303600	Flavonoid O-methyltransferase-like protein Os11g0303600 OS=Oryza sativa subsp. japonica GN=Os11g0303600 PE=2 SV=1;Flavonoid O-methyltransferase-like protein Os11g0303600 OS=Oryza sativa subsp. japonica GN=Os11g0303600 PE=2 SV=1
MSTRG.28622	TraesCS6A02G401600	C3	1	-2.38	-0.11	HIS2A	Histone H2AX OS=Cicer arietinum GN=HIS2A PE=2 SV=1
MSTRG.36669	TraesCSU02G037500	C3	1.63	-0.44	0.94	-	Phosphomannomutase OS=Triticum aestivum PE=2 SV=1
TraesCS5B02G037500	TraesCS5B02G037500	C3	0.76	-2.38	-0.28	KIN12C	Kinesin-like protein KIN-12C OS=Oryza sativa subsp. japonica GN=KIN12C PE=2 SV=1
MSTRG.30302	TraesCS6D02G038500	C3	-1.35	-1.74	-1.49	IDS3	2'-deoxymugineic-acid 2'-dioxygenase OS=Hordeum vulgare GN=IDS3 PE=1 SV=3
TraesCS1B02G173200	TraesCS1B02G173200	C3	-0.43	-3.93	-1.66	LOGL10	Probable cytokinin riboside 5'-monophosphate phosphoribohydrolase LOGL10 OS=Oryza sativa subsp. japonica GN=LOGL10 PE=2 SV=1;Probable cytokinin riboside 5'-monophosphate phosphoribohydrolase LOGL10 OS=Oryza sativa subsp. japonica GN=LOGL10 PE=2 SV=1
MSTRG.6667	TraesCS2A02G467700	C3	-0.19	-1.69	-0.71	GLO3	Peroxisomal (S)-2-hydroxy-acid oxidase GLO3 OS=Oryza sativa subsp. indica GN=GLO3 PE=3 SV=1;Peroxisomal (S)-2-hydroxy-acid oxidase GLO3 OS=Oryza sativa subsp. indica GN=GLO3 PE=3 SV=1;Peroxisomal (S)-2-hydroxy-acid oxidase GLO3 OS=Oryza sativa subsp. indica GN=GLO3 PE=3 SV=1
TraesCS3B02G257500	TraesCS3B02G257500	C3	1.74	-3.7	-0.13	Os05g0567100	Aspartic proteinase oryzasin-1 OS=Oryza sativa subsp. japonica GN=Os05g0567100 PE=2 SV=2
MSTRG.17653	TraesCS4A02G238600	C3	2.39	0.77	1.84	CYSEP	Vignain OS=Ricinus communis GN=CYSEP PE=1 SV=1;Vignain OS=Ricinus communis GN=CYSEP PE=1 SV=1;Vignain OS=Ricinus communis GN=CYSEP PE=1 SV=1
MSTRG.1206	TraesCS1A02G309800	C3	1.01	-2.14	-0.06	CYCB1-5	Cyclin-B1-5 OS=Oryza sativa subsp. japonica GN=CYCB1-5 PE=3 SV=1
TraesCS3A02G476000	TraesCS3A02G476000	C3	1	-2.52	-0.19	GCS1	Mannosyl-oligosaccharide glucosidase GCS1 OS=Arabidopsis thaliana GN=GCS1 PE=1 SV=1
TraesCS4B02G019200	TraesCS4B02G019200	C3	3.23	-3.36	0.66	NA	NA
MSTRG.4916	TraesCS1D02G410100	C3	-0.31	-1.92	-0.94	MPK7	Mitogen-activated protein kinase 7 OS=Oryza sativa subsp. japonica GN=MPK7 PE=2 SV=1;Mitogen-activated protein kinase 7 OS=Oryza sativa subsp. japonica GN=MPK7 PE=2 SV=1
MSTRG.23520	TraesCS5B02G064100	C3	0.95	-3.04	-0.61	exgB	Glucan endo-1,6-beta-glucosidase B OS=Emericella nidulans (strain FGSC A4 / ATCC 38163 / CBS 112.46 / NRRL 194 / M139) GN=exgB PE=2 SV=1
TraesCS5D02G155800	TraesCS5D02G155800	C3	-0.53	-2.19	-1.18	Os11g0109000	Probable protein phosphatase 2C 73 OS=Oryza sativa subsp. japonica GN=Os11g0109000 PE=2 SV=1
TraesCS5A02G200800	TraesCS5A02G200800	C3	0.78	-1.88	-0.27	NPK1	Mitogen-activated protein kinase kinase kinase NPK1 OS=Nicotiana tabacum GN=NPK1 PE=1 SV=1
MSTRG.11288	TraesCS3A02G083500	C3	0.97	-2.09	-0.24	NA	NA
MSTRG.18613	TraesCS4B02G055900	C3	1.48	-2.83	-0.22	NA	NA
MSTRG.20016	TraesCS4D02G016100	C3	-0.78	-1.92	-1.24	Os03g0663800	63 kDa globulin-like protein OS=Oryza sativa subsp. japonica GN=Os03g0663800 PE=1 SV=1
MSTRG.18119	TraesCS4A02G383300	C3	-0.26	-2.41	-1.12	OMT2	Probable O-methyltransferase 2 OS=Sorghum bicolor GN=OMT2 PE=2 SV=1
MSTRG.36825	TraesCSU02G095800	C3	1.93	-2.4	0.21	H3-1.1	Histone H3.2 OS=Medicago sativa GN=H3-1.1 PE=1 SV=2
MSTRG.12000	TraesCS3A02G264600	C3	0.72	-1.92	-0.28	MAP65-3	65-kDa microtubule-associated protein 3 OS=Arabidopsis thaliana GN=MAP65-3 PE=1 SV=1
MSTRG.12945	TraesCS3B02G006000	C3	0.39	-3.18	-0.94	BGLU26	Beta-glucosidase 26 OS=Oryza sativa subsp. japonica GN=BGLU26 PE=1 SV=1
MSTRG.5144	TraesCS2A02G045700	C3	-0.07	-2.59	-1.02	CYP71C4	indole-2-monooxygenase OS=Zea mays GN=CYP71C4 PE=1 SV=1;indole-2-monooxygenase OS=Zea mays GN=CYP71C4 PE=1 SV=1
MSTRG.13485	TraesCS3B02G201700	C3	1.34	-2.21	0.03	MFS18	MFS18 protein OS=Zea mays GN=MFS18 PE=2 SV=1
MSTRG.1813	TraesCS1B02G067300	C3	0	-4.39	-1.61	-	Defensin-like protein OS=Nelumbo nucifera PE=3 SV=1
MSTRG.35087	TraesCS7D02G088300	C4	1.17	-2.54	-1	-	Early nodulin-93 OS=Glycine max PE=2 SV=1;Early nodulin-93 OS=Glycine max PE=2 SV=1
MSTRG.34251	TraesCS7B02G272400	C4	1.36	-2.47	-0.85	NA	NA
TraesCS4D02G343000	TraesCS4D02G343000	C4	2.34	-1.35	0.2	PAP27	Probable inactive purple acid phosphatase 27 OS=Arabidopsis thaliana GN=PAP27 PE=2 SV=1
MSTRG.682	TraesCS1A02G187600	C4	0.12	-1.74	-0.91	UBP13	Ubiquitin carboxyl-terminal hydrolase 13 OS=Arabidopsis thaliana GN=UBP13 PE=2 SV=1;Ubiquitin carboxyl-terminal hydrolase 13 OS=Arabidopsis thaliana GN=UBP13 PE=2 SV=1;Ubiquitin carboxyl-terminal hydrolase 13 OS=Arabidopsis thaliana GN=UBP13 PE=2 SV=1;Ubiquitin carboxyl-terminal hydrolase 13 OS=Arabidopsis thaliana GN=UBP13 PE=2 SV=1
MSTRG.13596	MSTRG.13596	C4	-0.5	-2.44	-1.56	NA	NA
TraesCS3B02G390700	TraesCS3B02G390700	C4	0.02	-2.02	-1.1	HSP70	Heat shock cognate 70 kDa protein OS=Petunia hybrida GN=HSP70 PE=2 SV=1
MSTRG.25383	TraesCS5D02G031700	C4	1.86	0.05	0.83	PCO1	Plant cysteine oxidase 1 OS=Arabidopsis thaliana GN=PCO1 PE=1 SV=1
TraesCSU02G083700	TraesCSU02G083700	C4	-0.36	-2.57	-1.62	CYP89A9	Cytochrome P450 89A9 OS=Arabidopsis thaliana GN=CYP89A9 PE=2 SV=1;Cytochrome P450 89A9 OS=Arabidopsis thaliana GN=CYP89A9 PE=2 SV=1
MSTRG.10967	TraesCS2D02G547700	C4	-1.44	-2.67	-2.13	CYP76B10	Geraniol 8-hydroxylase OS=Swertia mussotii GN=CYP76B10 PE=1 SV=1
MSTRG.19801	TraesCS4B02G352200	C4	-0.63	-2.7	-1.8	Os11g0303600	Flavonoid O-methyltransferase-like protein Os11g0303600 OS=Oryza sativa subsp. japonica GN=Os11g0303600 PE=2 SV=1
MSTRG.25543	MSTRG.25543	C4	6.02	-1.46	2.2	NA	NA
TraesCS4A02G253600	TraesCS4A02G253600	C4	-1.29	-2.42	-1.87	SCPL18	Serine carboxypeptidase-like 18 OS=Arabidopsis thaliana GN=SCPL18 PE=2 SV=2;Serine carboxypeptidase-like 18 OS=Arabidopsis thaliana GN=SCPL18 PE=2 SV=2
TraesCS6A02G398100	TraesCS6A02G398100	C4	-0.01	-2.19	-1.15	3AT2	Coumaroyl-CoA:anthocyanidin 3-O-glucoside-6''-O-coumaroyltransferase 2 OS=Arabidopsis thaliana GN=3AT2 PE=1 SV=1
MSTRG.18817	TraesCS4B02G112000	C4	-0.32	-2.25	-1.34	NA	NA
MSTRG.21366	TraesCS4D02G357300	C4	2.57	-1.8	0.26	VSPA	Stem 28 kDa glycoprotein OS=Glycine max GN=VSPA PE=2 SV=1
MSTRG.20165	TraesCS4D02G051600	C4	1.51	-2.16	-0.45	SCRM	Transcription factor ICE1 OS=Arabidopsis thaliana GN=SCRM PE=1 SV=1;Transcription factor ICE1 OS=Arabidopsis thaliana GN=SCRM PE=1 SV=1
TraesCS5B02G434000	TraesCS5B02G434000	C4	0.99	-2.07	-0.65	IP5P7	Type IV inositol polyphosphate 5-phosphatase 7 OS=Arabidopsis thaliana GN=IP5P7 PE=1 SV=1
MSTRG.34197	TraesCS7B02G259700	C4	0.26	-3.02	-1.48	NA	NA
MSTRG.34684	TraesCS7B02G407300	C4	1.4	-1.06	0.09	RPS25B	40S ribosomal protein S25-2 OS=Arabidopsis thaliana GN=RPS25B PE=2 SV=1;40S ribosomal protein S25-2 OS=Arabidopsis thaliana GN=RPS25B PE=2 SV=1
MSTRG.2665	TraesCS1B02G269100	C4	1.17	-2.05	-0.42	-	Glutathione transferase GST 23 OS=Zea mays PE=2 SV=1
MSTRG.7255	TraesCS2B02G118800	C4	-0.1	-6.36	-3.23	R40G2	Ricin B-like lectin R40G2 OS=Oryza sativa subsp. japonica GN=R40G2 PE=2 SV=1
MSTRG.35325	TraesCS7D02G173400	C4	-0.1	-2.15	-1.13	HIDM	2-hydroxyisoflavanone dehydratase OS=Glycyrrhiza echinata GN=HIDM PE=1 SV=1
TraesCS2B02G516100	TraesCS2B02G516100	C4	0.69	-6.5	-2.91	-	Fruit bromelain OS=Ananas comosus PE=1 SV=1
MSTRG.19999	TraesCS4D02G012500	C4	1.09	-1.8	-0.31	NA	NA
MSTRG.8940	TraesCS2B02G575400	C4	1.27	-2.6	-0.6	cmaA1	Cyclopropane mycolic acid synthase 1 OS=Mycobacterium tuberculosis (strain ATCC 25177 / H37Ra) GN=cmaA1 PE=1 SV=1
TraesCS2B02G362500	TraesCS2B02G362500	C4	2.59	0.72	1.72	NA	NA
MSTRG.21531	TraesCS5A02G043800	C4	2.87	-1.75	0.68	PECS-1.1	Pectinesterase 1 OS=Citrus sinensis GN=PECS-1.1 PE=2 SV=1
MSTRG.13595	MSTRG.13595	C4	-0.61	-1.93	-1.23	NA	NA
TraesCS2B02G419200	TraesCS2B02G419200	C4	0.04	-1.97	-0.91	ROC4	Homeobox-leucine zipper protein ROC4 OS=Oryza sativa subsp. japonica GN=ROC4 PE=2 SV=2
MSTRG.26552	TraesCS5D02G334900	C4	-0.82	-2.35	-1.84	-	Defensin-like protein 2 OS=Triticum aestivum PE=1 SV=1
MSTRG.10015	TraesCS2D02G274400	C4	-1.66	-2.73	-2.36	NA	NA
MSTRG.20380	TraesCS4D02G109500	C4	-0.87	-1.9	-1.55	NA	NA
TraesCS3D02G414100	TraesCS3D02G414100	C4	0.91	-2.66	-1.44	NA	NA
MSTRG.21525	MSTRG.21525	C4	3.38	-1.39	0.36	NA	NA
MSTRG.12892	TraesCS3A02G526700	C4	-1.6	-2.56	-2.21	NA	NA
MSTRG.35053	TraesCS7D02G079600	C4	-0.88	-2.69	-2.05	OMT2	Probable O-methyltransferase 2 OS=Sorghum bicolor GN=OMT2 PE=2 SV=1
MSTRG.22572	TraesCS5A02G329000	C4	-0.79	-1.68	-1.34	-	Defensin-like protein 2 OS=Triticum aestivum PE=1 SV=1
MSTRG.35081	TraesCS7D02G087600	C4	2.08	-3.16	-1.11	-	Early nodulin-93 OS=Glycine max PE=2 SV=1
MSTRG.31784	TraesCS7A02G093500	C4	1.99	0.39	0.99	-	Early nodulin-93 OS=Glycine max PE=2 SV=1;Early nodulin-93 OS=Glycine max PE=2 SV=1;Early nodulin-93 OS=Glycine max PE=2 SV=1
MSTRG.23472	TraesCS5B02G048000	C4	2.62	-1.25	0.24	PECS-1.1	Pectinesterase 1 OS=Citrus sinensis GN=PECS-1.1 PE=2 SV=1
TraesCS6D02G154600	TraesCS6D02G154600	C4	0.31	-3.13	-1.81	LOX2.3	Lipoxygenase 2.3, chloroplastic OS=Hordeum vulgare GN=LOX2.3 PE=1 SV=1
MSTRG.31754	TraesCS7A02G084800	C4	1.18	-3.17	-2.08	OMT2	Probable O-methyltransferase 2 OS=Sorghum bicolor GN=OMT2 PE=2 SV=1
MSTRG.20015	TraesCS4D02G016000	C4	-0.06	-1.88	-1.42	Os03g0663800	63 kDa globulin-like protein OS=Oryza sativa subsp. japonica GN=Os03g0663800 PE=1 SV=1;63 kDa globulin-like protein OS=Oryza sativa subsp. japonica GN=Os03g0663800 PE=1 SV=1;63 kDa globulin-like protein OS=Oryza sativa subsp. japonica GN=Os03g0663800 PE=1 SV=1
MSTRG.24538	TraesCS5B02G329100	C4	-0.94	-2.33	-1.97	-	Defensin-like protein 1 OS=Triticum aestivum PE=1 SV=1
TraesCS7B02G474400	TraesCS7B02G474400	C4	4.14	1.35	2.07	NA	NA
MSTRG.13009	TraesCS3B02G034300	C4	3.95	0.57	1.63	PER12	Peroxidase 12 OS=Arabidopsis thaliana GN=PER12 PE=1 SV=1
MSTRG.10429	TraesCS2D02G374500	C4	-1.29	-1.96	-1.75	UGT73D1	UDP-glycosyltransferase 73D1 OS=Arabidopsis thaliana GN=UGT73D1 PE=3 SV=1
MSTRG.13354	TraesCS3B02G158800	C4	-1.97	-2.73	-2.5	DREB3	Dehydration-responsive element-binding protein 3 OS=Arabidopsis thaliana GN=DREB3 PE=2 SV=1
MSTRG.11195	TraesCS3A02G045500	C4	4.61	-0.91	0.7	BBBI	Bowman-Birk type trypsin inhibitor OS=Hordeum vulgare GN=BBBI PE=1 SV=1;Bowman-Birk type trypsin inhibitor OS=Hordeum vulgare GN=BBBI PE=1 SV=1
MSTRG.18437	TraesCS4B02G017500	C4	-0.29	-1.93	-1.47	Os03g0663800	63 kDa globulin-like protein OS=Oryza sativa subsp. japonica GN=Os03g0663800 PE=1 SV=1;63 kDa globulin-like protein OS=Oryza sativa subsp. japonica GN=Os03g0663800 PE=1 SV=1;63 kDa globulin-like protein OS=Oryza sativa subsp. japonica GN=Os03g0663800 PE=1 SV=1;63 kDa globulin-like protein OS=Oryza sativa subsp. japonica GN=Os03g0663800 PE=1 SV=1;63 kDa globulin-like protein OS=Oryza sativa subsp.…
MSTRG.2162	MSTRG.2162	C4	-0.05	-2.03	-1.49	NA	NA
MSTRG.4408	TraesCS1D02G266100	C4	-0.07	-1.68	-1.24	NA	NA
MSTRG.3178	TraesCS1B02G415800	C4	-0.28	-1.16	-1.19	UBC24	Probable ubiquitin-conjugating enzyme E2 24 OS=Arabidopsis thaliana GN=UBC24 PE=1 SV=1;Probable ubiquitin-conjugating enzyme E2 24 OS=Arabidopsis thaliana GN=UBC24 PE=1 SV=1
MSTRG.14251	TraesCS3B02G378900	C4	1.2	-2.74	-2.91	-	Histone H4 variant TH011 OS=Triticum aestivum PE=3 SV=2
MSTRG.30167	TraesCS6B02G450200	C4	-0.87	-1.3	-1.32	PIP1-5	Aquaporin PIP1-5 OS=Zea mays GN=PIP1-5 PE=2 SV=1
MSTRG.18171	TraesCS4A02G397000	C4	2.98	-0.44	-0.45	APG	GDSL esterase/lipase APG OS=Arabidopsis thaliana GN=APG PE=2 SV=1
MSTRG.24539	TraesCS5B02G329200	C4	-0.57	-2.41	-2.41	-	Defensin-like protein 1 OS=Sorghum bicolor PE=1 SV=2
MSTRG.12420	TraesCS3A02G364300	C4	2.19	-0.63	-0.64	NA	NA
MSTRG.10457	TraesCS2D02G378900	C4	-0.18	-1.22	-1.23	OsI_16643	Protein G1-like4 OS=Oryza sativa subsp. indica GN=OsI_16643 PE=3 SV=1;Protein G1-like4 OS=Oryza sativa subsp. indica GN=OsI_16643 PE=3 SV=1
MSTRG.31781	TraesCS7A02G092900	C4	1.79	-0.13	-0.14	-	Early nodulin-93 OS=Glycine max PE=2 SV=1
MSTRG.34654	TraesCS7B02G396800	C4	2.73	-0.39	-0.49	NA	NA
TraesCS3A02G137900	TraesCS3A02G137900	C4	-0.11	-1.81	-1.85	Os11g0303600	Flavonoid O-methyltransferase-like protein Os11g0303600 OS=Oryza sativa subsp. japonica GN=Os11g0303600 PE=2 SV=1
MSTRG.2161	MSTRG.2161	C4	-0.03	-3.18	-3.24	GRP0.9	Glycine-rich cell wall structural protein 2 OS=Oryza sativa subsp. indica GN=GRP0.9 PE=2 SV=1;NA;NA;NA
MSTRG.22625	TraesCS5A02G357200	C4	0.46	-2.1	-2.14	NA	NA
MSTRG.18858	TraesCS4B02G120900	C4	2.79	-0.06	-0.03	Os12g0114500	Non-specific lipid-transfer protein 4 OS=Oryza sativa subsp. japonica GN=Os12g0114500 PE=3 SV=2;Non-specific lipid-transfer protein 4 OS=Oryza sativa subsp. japonica GN=Os12g0114500 PE=3 SV=2
MSTRG.35807	TraesCS7D02G298100	C4	2.3	0.86	0.9	FDM2	Factor of DNA methylation 2 OS=Arabidopsis thaliana GN=FDM2 PE=1 SV=1;Factor of DNA methylation 2 OS=Arabidopsis thaliana GN=FDM2 PE=1 SV=1
MSTRG.14953	TraesCS3D02G031800	C4	4.12	1.58	1.7	PER12	Peroxidase 12 OS=Arabidopsis thaliana GN=PER12 PE=1 SV=1
MSTRG.22574	TraesCS5A02G329100	C4	-0.64	-3.48	-3.34	NA	NA;NA;Defensin-like protein 1 OS=Sorghum bicolor PE=1 SV=2;NA;NA
MSTRG.17490	TraesCS4A02G194400	C4	2.52	-0.92	-0.78	Os12g0114500	Non-specific lipid-transfer protein 4 OS=Oryza sativa subsp. japonica GN=Os12g0114500 PE=3 SV=2;Non-specific lipid-transfer protein 4 OS=Oryza sativa subsp. japonica GN=Os12g0114500 PE=3 SV=2
MSTRG.22367	TraesCS5A02G265800	C4	2.89	-0.54	-0.38	BGLU30	Beta-glucosidase 30 OS=Oryza sativa subsp. japonica GN=BGLU30 PE=2 SV=1
MSTRG.19632	TraesCS4B02G304300	C4	-0.9	-2	-1.92	DTX27	Protein DETOXIFICATION 27 OS=Arabidopsis thaliana GN=DTX27 PE=2 SV=1
MSTRG.36288	TraesCS7D02G442500	C4	2.65	0.27	0.41	NA	NA
MSTRG.128	TraesCS1A02G031100	C4	0.42	-2.54	-2.01	SAG12	Senescence-specific cysteine protease SAG12 OS=Arabidopsis thaliana GN=SAG12 PE=1 SV=1
MSTRG.31778	TraesCS7A02G091900	C4	0.47	-2.25	-1.77	-	Early nodulin-93 OS=Glycine max PE=2 SV=1
MSTRG.8388	TraesCS2B02G396100	C4	8.27	4.06	4.8	-	Defensin-like protein P322 OS=Solanum tuberosum PE=2 SV=1
MSTRG.4385	TraesCS1D02G262500	C4	1.4	-1.05	-0.59	GRP-2	Glycine-rich protein 2 OS=Nicotiana sylvestris GN=GRP-2 PE=2 SV=1;Glycine-rich protein 2 OS=Nicotiana sylvestris GN=GRP-2 PE=2 SV=1;Glycine-rich protein 2 OS=Nicotiana sylvestris GN=GRP-2 PE=2 SV=1;Glycine-rich protein 2 OS=Nicotiana sylvestris GN=GRP-2 PE=2 SV=1
MSTRG.7093	TraesCS2B02G050000	C4	3.25	1.3	1.66	SALT	Salt stress-induced protein OS=Oryza sativa subsp. indica GN=SALT PE=1 SV=2
MSTRG.22957	TraesCS5A02G441600	C4	2.7	1.28	1.54	rsgI6	Anti-sigma-I factor RsgI6 OS=Clostridium thermocellum (strain ATCC 27405 / DSM 1237 / NBRC 103400 / NCIMB 10682 / NRRL B-4536 / VPI 7372) GN=rsgI6 PE=1 SV=1;Anti-sigma-I factor RsgI6 OS=Clostridium thermocellum (strain ATCC 27405 / DSM 1237 / NBRC 103400 / NCIMB 10682 / NRRL B-4536 / VPI 7372) GN=rsgI6 PE=1 SV=1
MSTRG.21943	TraesCS5A02G151500	C4	-0.11	-2.97	-2.45	MSMEG_3950	Universal stress protein MSMEG_3950/MSMEI_3859 OS=Mycobacterium smegmatis (strain ATCC 700084 / mc(2)155) GN=MSMEG_3950 PE=1 SV=1;NA
MSTRG.33230	TraesCS7A02G565200	C4	0.22	-1.67	-1.33	WAK2	Wall-associated receptor kinase 2 OS=Arabidopsis thaliana GN=WAK2 PE=1 SV=1;Wall-associated receptor kinase 2 OS=Arabidopsis thaliana GN=WAK2 PE=1 SV=1
MSTRG.11132	TraesCS3A02G010300	C4	0.09	-1.72	-1.33	UGT72B1	UDP-glycosyltransferase 72B1 OS=Arabidopsis thaliana GN=UGT72B1 PE=1 SV=1
TraesCS2B02G323500	TraesCS2B02G323500	C4	-1.23	-2.53	-2.25	NAC104	NAC domain-containing protein 104 OS=Arabidopsis thaliana GN=NAC104 PE=2 SV=1;NAC domain-containing protein 104 OS=Arabidopsis thaliana GN=NAC104 PE=2 SV=1
MSTRG.14085	TraesCS3B02G333100	C4	2.45	0.65	1.04	UAM1	UDP-arabinopyranose mutase 1 OS=Oryza sativa subsp. japonica GN=UAM1 PE=1 SV=1
TraesCS3B02G075600	TraesCS3B02G075600	C4	-0.42	-2.91	-2.36	Os08g0231400	Germin-like protein 8-12 OS=Oryza sativa subsp. japonica GN=Os08g0231400 PE=2 SV=1
MSTRG.3012	TraesCS1B02G363100	C4	2.59	0.4	0.83	At3g47520	Malate dehydrogenase, chloroplastic OS=Arabidopsis thaliana GN=At3g47520 PE=1 SV=1;Malate dehydrogenase, chloroplastic OS=Arabidopsis thaliana GN=At3g47520 PE=1 SV=1
TraesCS3B02G139000	TraesCS3B02G139000	C4	-1.66	-2.58	-2.4	AT7	Acyl transferase 7 OS=Oryza sativa subsp. japonica GN=AT7 PE=2 SV=1
MSTRG.32966	TraesCS7A02G453100	C4	3.06	0.2	0.79	NA	NA
MSTRG.34572	TraesCS7B02G370900	C4	7.42	-2.04	-0.15	SAUR71	Auxin-responsive protein SAUR71 OS=Arabidopsis thaliana GN=SAUR71 PE=2 SV=1
MSTRG.34775	TraesCS7B02G456200	C4	-0.99	-2.46	-2.23	OMT2	Probable O-methyltransferase 2 OS=Sorghum bicolor GN=OMT2 PE=2 SV=1
TraesCS4A02G264200	TraesCS4A02G264200	C4	2.97	0.57	0.94	NA	NA
MSTRG.1657	TraesCS1B02G007700	C4	3.69	0.36	0.88	NA	NA
MSTRG.14288	MSTRG.14288	C4	3.05	0.9	1.24	CSE	Caffeoylshikimate esterase OS=Arabidopsis thaliana GN=CSE PE=1 SV=1
MSTRG.27167	TraesCS5D02G526200	C4	-0.44	-1.59	-1.41	NA	NA
MSTRG.25821	TraesCS5D02G140200	C4	-0.35	-1.62	-1.43	RR10	Two-component response regulator ORR10 OS=Oryza sativa subsp. indica GN=RR10 PE=2 SV=1
MSTRG.28704	TraesCS6B02G014300	C4	2.57	1.55	1.7	NA	NA
MSTRG.16715	TraesCS3D02G538900	C4	-1	-1.37	-1.32	PAE5	Pectin acetylesterase 5 OS=Arabidopsis thaliana GN=PAE5 PE=2 SV=1;Pectin acetylesterase 5 OS=Arabidopsis thaliana GN=PAE5 PE=2 SV=1;Pectin acetylesterase 5 OS=Arabidopsis thaliana GN=PAE5 PE=2 SV=1
MSTRG.10433	MSTRG.10433	C4	6.8	3.05	3.57	-	Defensin-like protein OS=Nelumbo nucifera PE=3 SV=1
MSTRG.22613	MSTRG.22613	C4	-0.61	-2.78	-2.48	NA	NA
MSTRG.5244	MSTRG.5244	C4	5.07	-1.06	-0.51	NA	NA
MSTRG.5430	TraesCS2A02G149900	C4	3.71	1.14	1.37	NA	NA
MSTRG.26553	TraesCS5D02G335000	C4	-0.6	-2.63	-2.44	-	Defensin-like protein 1 OS=Sorghum bicolor PE=1 SV=2
MSTRG.3005	MSTRG.3005	C4	3.11	0.3	0.56	NA	NA
MSTRG.9334	TraesCS2D02G107600	C4	-1.62	-1.71	-1.7	PRX112	Peroxidase 2 OS=Oryza sativa subsp. indica GN=PRX112 PE=3 SV=2
MSTRG.15301	TraesCS3D02G149000	C4	2.19	0.07	0.28	NA	NA
MSTRG.26612	TraesCS5D02G364600	C4	2.5	0.51	0.71	PER2	Peroxidase 2 OS=Zea mays GN=PER2 PE=2 SV=1
MSTRG.22573	TraesCS5A02G329100	C4	-0.57	-2.59	-2.36	-	Defensin-like protein 1 OS=Sorghum bicolor PE=1 SV=2;Defensin-like protein 1 OS=Sorghum bicolor PE=1 SV=2;Defensin-like protein 1 OS=Sorghum bicolor PE=1 SV=2
MSTRG.26195	TraesCS5D02G228900	C4	-0.19	-1.34	-1.21	SAMDC	S-adenosylmethionine decarboxylase proenzyme OS=Oryza sativa subsp. japonica GN=SAMDC PE=2 SV=1;S-adenosylmethionine decarboxylase proenzyme OS=Oryza sativa subsp. japonica GN=SAMDC PE=2 SV=1
MSTRG.7446	TraesCS2B02G175000	C4	4.03	1.36	1.69	NA	NA
MSTRG.9489	TraesCS2D02G155000;TraesCS2D02G154900;TraesCS2D02G155100	C4	3.52	1.07	1.38	NA	NA
TraesCS3B02G075700	TraesCS3B02G075700	C4	-0.21	-2.05	-1.81	Os08g0231400	Germin-like protein 8-12 OS=Oryza sativa subsp. japonica GN=Os08g0231400 PE=2 SV=1
MSTRG.21501	TraesCS5A02G030700	C4	0.67	-0.89	-1.36	LATE	Protein LATE FLOWERING OS=Arabidopsis thaliana GN=LATE PE=2 SV=1
TraesCSU02G200300	TraesCSU02G200300	C4	2.19	0.46	-0.06	NA	NA
TraesCS2B02G372400	TraesCS2B02G372400	C4	0.61	-2.09	-2.95	MSH3	DNA mismatch repair protein MSH3 OS=Arabidopsis thaliana GN=MSH3 PE=1 SV=2
TraesCS7D02G386000	TraesCS7D02G386000	C4	-0.6	-1.23	-1.43	SRF8	Protein STRUBBELIG-RECEPTOR FAMILY 8 OS=Arabidopsis thaliana GN=SRF8 PE=2 SV=1
MSTRG.10735	TraesCS2D02G467700	C4	-0.08	-0.97	-1.24	GLO3	Peroxisomal (S)-2-hydroxy-acid oxidase GLO3 OS=Oryza sativa subsp. indica GN=GLO3 PE=3 SV=1
MSTRG.25849	TraesCS5D02G145300	C4	2.02	0.15	-0.43	LTP3	Probable non-specific lipid-transfer protein 3 OS=Triticum aestivum GN=LTP3 PE=2 SV=1;Probable non-specific lipid-transfer protein 3 OS=Triticum aestivum GN=LTP3 PE=2 SV=1
TraesCS5D02G317100	TraesCS5D02G317100	C4	-1.09	-1.41	-1.53	DREB1B	Dehydration-responsive element-binding protein 1B OS=Oryza sativa subsp. indica GN=DREB1B PE=2 SV=1
MSTRG.21277	TraesCS4D02G327800	C4	0.82	-0.75	-1.3	GSTF8	Glutathione S-transferase F8, chloroplastic OS=Arabidopsis thaliana GN=GSTF8 PE=1 SV=3
MSTRG.31167	TraesCS6D02G283000	C4	2.35	0.69	0.1	NA	NA
MSTRG.8879	MSTRG.8879	C4	-0.22	-1.55	-2.01	NA	NA
MSTRG.2350	TraesCS1B02G201100	C4	-0.92	-1.56	-1.77	NA	NA
MSTRG.32215	TraesCS7A02G246300	C4	-0.12	-1.17	-1.51	BGLU28	Beta-glucosidase 28 OS=Oryza sativa subsp. japonica GN=BGLU28 PE=2 SV=1
TraesCS1A02G159600	TraesCS1A02G159600	C4	-0.37	-1.12	-1.4	CKX3	Cytokinin dehydrogenase 3 OS=Oryza sativa subsp. japonica GN=CKX3 PE=2 SV=1
MSTRG.12176	TraesCS3A02G303200	C4	2.67	1.12	0.51	UAM1	UDP-arabinopyranose mutase 1 OS=Oryza sativa subsp. japonica GN=UAM1 PE=1 SV=1
MSTRG.15973	TraesCS3D02G298600	C4	2.93	1.39	0.78	UAM1	UDP-arabinopyranose mutase 1 OS=Oryza sativa subsp. japonica GN=UAM1 PE=1 SV=1
MSTRG.16295	MSTRG.16295	C4	3.89	-0.85	-2.7	NA	NA
TraesCS3A02G296300	TraesCS3A02G296300	C4	-0.37	-1.71	-2.24	At1g80120	Protein LURP-one-related 5 OS=Arabidopsis thaliana GN=At1g80120 PE=2 SV=1
MSTRG.28544	TraesCS6A02G378800	C4	3.33	0.45	-0.73	CYP72A15	Cytochrome P450 72A15 OS=Arabidopsis thaliana GN=CYP72A15 PE=2 SV=1
MSTRG.14799	MSTRG.14799	C4	3.4	0.46	-0.77	-	Retrovirus-related Pol polyprotein from transposon TNT 1-94 OS=Nicotiana tabacum PE=2 SV=1
MSTRG.14871	TraesCS3B02G608500	C4	-0.29	-1.01	-1.31	TIP1-2	Probable aquaporin TIP1-2 OS=Oryza sativa subsp. japonica GN=TIP1-2 PE=2 SV=1
MSTRG.27085	TraesCS5D02G499900	C4	0.97	-2.19	-3.59	PAE6	Pectin acetylesterase 6 OS=Arabidopsis thaliana GN=PAE6 PE=2 SV=1;Pectin acetylesterase 6 OS=Arabidopsis thaliana GN=PAE6 PE=2 SV=1
TraesCS7A02G084600	TraesCS7A02G084600	C4	-0.48	-1.59	-2.08	OMT2	Probable O-methyltransferase 2 OS=Sorghum bicolor GN=OMT2 PE=2 SV=1
MSTRG.16999	TraesCS4A02G075600	C4	0.62	-0.77	-1.4	GAD1	Glutamate decarboxylase 1 OS=Arabidopsis thaliana GN=GAD1 PE=1 SV=2
MSTRG.34176	TraesCS7B02G253600	C4	0.16	-1.41	-2.11	GABA-T	Probable gamma-aminobutyrate transaminase 4 OS=Oryza sativa subsp. japonica GN=GABA-T PE=2 SV=1;Probable gamma-aminobutyrate transaminase 4 OS=Oryza sativa subsp. japonica GN=GABA-T PE=2 SV=1;Probable gamma-aminobutyrate transaminase 4 OS=Oryza sativa subsp. japonica GN=GABA-T PE=2 SV=1
MSTRG.6608	TraesCS2A02G451000	C4	5.93	3.66	2.62	At5g13980	Probable alpha-mannosidase At5g13980 OS=Arabidopsis thaliana GN=At5g13980 PE=2 SV=1
MSTRG.12218	TraesCS3A02G312500	C4	-1.52	-2.22	-2.55	Cht10	Chitinase 10 OS=Oryza sativa subsp. japonica GN=Cht10 PE=2 SV=1
MSTRG.32109	TraesCS7A02G219700	C4	-1.3	-1.85	-2.11	BURP11	BURP domain-containing protein 11 OS=Oryza sativa subsp. japonica GN=BURP11 PE=2 SV=1;BURP domain-containing protein 11 OS=Oryza sativa subsp. japonica GN=BURP11 PE=2 SV=1
MSTRG.24207	TraesCS5B02G220000	C4	1.07	-1.09	-1.63	SAMDC	S-adenosylmethionine decarboxylase proenzyme OS=Zea mays GN=SAMDC PE=2 SV=1
MSTRG.2435	TraesCS1B02G217700	C4	0.25	-1.17	-1.53	GSTF8	Glutathione S-transferase F8, chloroplastic OS=Arabidopsis thaliana GN=GSTF8 PE=1 SV=3
MSTRG.638	TraesCS1A02G177500	C4	-1.33	-1.55	-1.61	NIP3-1	Aquaporin NIP3-1 OS=Oryza sativa subsp. japonica GN=NIP3-1 PE=2 SV=2
MSTRG.18629	TraesCS4B02G059300	C4	-0.57	-1.69	-1.98	GSTA1	Glutathione S-transferase 1 OS=Triticum aestivum GN=GSTA1 PE=2 SV=1
TraesCS2B02G284500	TraesCS2B02G284500	C4	0.16	-1.14	-1.48	NA	NA
TraesCS3A02G318500	TraesCS3A02G318500	C4	-0.67	-1.94	-2.27	NA	NA
MSTRG.11379	TraesCS3A02G110100	C4	3.49	-0.83	-2.02	PDF1	Protodermal factor 1 OS=Arabidopsis thaliana GN=PDF1 PE=2 SV=1
MSTRG.7978	TraesCS2B02G293600	C4	2.63	-0.43	-1.26	OsI_014908	Cysteine proteinase inhibitor 10 OS=Oryza sativa subsp. indica GN=OsI_014908 PE=3 SV=2
TraesCS7D02G245000	TraesCS7D02G245000	C4	-0.32	-1.97	-2.42	BGLU28	Beta-glucosidase 28 OS=Oryza sativa subsp. japonica GN=BGLU28 PE=2 SV=1;Beta-glucosidase 28 OS=Oryza sativa subsp. japonica GN=BGLU28 PE=2 SV=1
MSTRG.10418	TraesCS2D02G370800	C4	-1.71	-2.53	-2.76	TIP3-2	Probable aquaporin TIP3-2 OS=Oryza sativa subsp. japonica GN=TIP3-2 PE=2 SV=2
MSTRG.21892	TraesCS5A02G138700	C4	2.51	-0.18	-0.95	XCP1	Cysteine protease XCP1 OS=Arabidopsis thaliana GN=XCP1 PE=1 SV=1;Cysteine protease XCP1 OS=Arabidopsis thaliana GN=XCP1 PE=1 SV=1
MSTRG.6181	TraesCS2A02G334000	C4	2.75	-0.03	-0.83	MLP423	MLP-like protein 423 OS=Arabidopsis thaliana GN=MLP423 PE=2 SV=1
MSTRG.17402	TraesCS4A02G173800	C4	-0.72	-1.17	-1.3	RIXI	Xylanase inhibitor protein 1 OS=Oryza sativa subsp. japonica GN=RIXI PE=1 SV=1
MSTRG.31709	TraesCS7A02G065000	C4	-0.73	-1.3	-1.46	NA	NA
MSTRG.15300	TraesCS3D02G148900	C4	3.69	0.14	-0.57	NA	NA
MSTRG.34857	TraesCS7D02G004600	C4	0.48	-0.87	-1.14	At1g26930	F-box/kelch-repeat protein At1g26930 OS=Arabidopsis thaliana GN=At1g26930 PE=2 SV=1
MSTRG.18438	TraesCS4B02G017600	C4	0.23	-2.01	-2.46	Os03g0663800	63 kDa globulin-like protein OS=Oryza sativa subsp. japonica GN=Os03g0663800 PE=1 SV=1;63 kDa globulin-like protein OS=Oryza sativa subsp. japonica GN=Os03g0663800 PE=1 SV=1;63 kDa globulin-like protein OS=Oryza sativa subsp. japonica GN=Os03g0663800 PE=1 SV=1
MSTRG.24360	TraesCS5B02G265500	C4	0.55	-1.13	-1.47	BGLU30	Beta-glucosidase 30 OS=Oryza sativa subsp. japonica GN=BGLU30 PE=2 SV=1
MSTRG.13027	TraesCS3B02G038300	C4	4.21	1.72	1.2	BBBI	Bowman-Birk type trypsin inhibitor OS=Hordeum vulgare GN=BBBI PE=1 SV=1;Bowman-Birk type trypsin inhibitor OS=Hordeum vulgare GN=BBBI PE=1 SV=1
MSTRG.28539	TraesCS6A02G375900	C4	-0.58	-1.96	-2.25	PPCK1	Phosphoenolpyruvate carboxylase kinase 1 OS=Arabidopsis thaliana GN=PPCK1 PE=1 SV=1
TraesCS5D02G003000	TraesCS5D02G003000	C4	0.23	-0.97	-1.24	FAF3	Protein FANTASTIC FOUR 3 OS=Arabidopsis thaliana GN=FAF3 PE=2 SV=1
MSTRG.28319	TraesCS6A02G312400	C4	-1.01	-1.59	-1.72	GLU10	Endoglucanase 7 OS=Oryza sativa subsp. japonica GN=GLU10 PE=2 SV=1;Endoglucanase 7 OS=Oryza sativa subsp. japonica GN=GLU10 PE=2 SV=1
MSTRG.96	TraesCS1A02G020000	C4	4.16	2.57	2.22	NA	NA
MSTRG.36832	TraesCSU02G097900	C4	1.94	0.46	0.11	NA	NA
MSTRG.6648	TraesCS2A02G461200	C4	-0.64	-1.29	-1.44	NA	NA
MSTRG.23831	TraesCS5B02G132900	C4	-0.08	-1.15	-1.4	RR10	Two-component response regulator ORR10 OS=Oryza sativa subsp. indica GN=RR10 PE=2 SV=1;Two-component response regulator ORR10 OS=Oryza sativa subsp. indica GN=RR10 PE=2 SV=1
TraesCSU02G191000	TraesCSU02G191000	C4	-0.05	-1.61	-1.96	Os04g0179200	Momilactone A synthase OS=Oryza sativa subsp. japonica GN=Os04g0179200 PE=2 SV=1
TraesCS6A02G116400	TraesCS6A02G116400	C4	-0.85	-1.42	-1.52	UGT72B1	UDP-glycosyltransferase 72B1 OS=Arabidopsis thaliana GN=UGT72B1 PE=1 SV=1
MSTRG.34510	TraesCS7B02G353600	C4	3.57	1.21	0.78	NA	NA
TraesCS2B02G457000	TraesCS2B02G457000	C4	-0.17	-1.79	-2.08	PAE7	Pectin acetylesterase 7 OS=Arabidopsis thaliana GN=PAE7 PE=2 SV=1
MSTRG.28884	TraesCS6B02G105400	C4	0	-1.61	-1.85	-	Basic secretory protease (Fragments) OS=Boswellia serrata PE=1 SV=1
TraesCS7A02G097100	TraesCS7A02G097100	C4	3.88	-0.49	-1.15	APG	GDSL esterase/lipase APG OS=Arabidopsis thaliana GN=APG PE=2 SV=1
MSTRG.3974	TraesCS1D02G163900	C4	2.22	-0.39	-0.81	LTP-2	Non-specific lipid-transfer protein 2 OS=Oryza sativa subsp. japonica GN=LTP-2 PE=1 SV=1
MSTRG.10405	TraesCS2D02G368000	C4	3.02	0.25	-0.19	LECRK41	L-type lectin-domain containing receptor kinase IV.1 OS=Arabidopsis thaliana GN=LECRK41 PE=2 SV=1;L-type lectin-domain containing receptor kinase IV.1 OS=Arabidopsis thaliana GN=LECRK41 PE=2 SV=1
MSTRG.19824	TraesCS4B02G359700	C4	-0.36	-2.4	-2.72	GULLO5;GULLO2	L-gulonolactone oxidase 5 OS=Arabidopsis thaliana GN=GULLO5 PE=1 SV=1;L-gulonolactone oxidase 2 OS=Arabidopsis thaliana GN=GULLO2 PE=1 SV=1
MSTRG.15731	TraesCS3D02G244900	C4	-1.24	-1.71	-1.78	FLA11	Fasciclin-like arabinogalactan protein 11 OS=Arabidopsis thaliana GN=FLA11 PE=2 SV=2
MSTRG.15162	TraesCS3D02G112000	C4	3.03	-0.2	-0.63	PDF1	Protodermal factor 1 OS=Arabidopsis thaliana GN=PDF1 PE=2 SV=1
MSTRG.20410	TraesCS4D02G118900	C4	2.89	0.03	-0.35	Os12g0114500	Non-specific lipid-transfer protein 4 OS=Oryza sativa subsp. japonica GN=Os12g0114500 PE=3 SV=2;Non-specific lipid-transfer protein 4 OS=Oryza sativa subsp. japonica GN=Os12g0114500 PE=3 SV=2
MSTRG.19940	MSTRG.19940	C4	2	-0.16	-0.36	NA	NA
MSTRG.4815	TraesCS1D02G380800	C4	-0.51	-1.46	-1.54	LTP-2	Non-specific lipid-transfer protein 2 OS=Oryza sativa subsp. indica GN=LTP-2 PE=3 SV=2
TraesCS6B02G165300	TraesCS6B02G165300	C4	-0.04	-1.39	-1.5	At5g25090	Early nodulin-like protein 3 OS=Arabidopsis thaliana GN=At5g25090 PE=1 SV=2
MSTRG.36402	TraesCS7D02G478100	C4	3.86	-1.06	-1.41	NA	NA
TraesCS2A02G090100	TraesCS2A02G090100	C4	0.13	-1.24	-1.34	NA	NA
MSTRG.35083	TraesCS7D02G087800	C4	1.53	-2.51	-2.9	-	Early nodulin-93 OS=Glycine max PE=2 SV=1
MSTRG.30245	TraesCS6D02G010300	C4	4.18	2.42	2.23	NA	NA
MSTRG.33087	TraesCS7A02G491800	C4	3.44	-0.76	-1.18	NA	NA
TraesCS2D02G433700	TraesCS2D02G433700	C4	0.3	-1.43	-1.61	PAE7	Pectin acetylesterase 7 OS=Arabidopsis thaliana GN=PAE7 PE=2 SV=1;Pectin acetylesterase 7 OS=Arabidopsis thaliana GN=PAE7 PE=2 SV=1
MSTRG.6170	TraesCS2A02G330200	C4	0.24	-1.02	-1.16	GDPDL4	Glycerophosphodiester phosphodiesterase GDPDL4 OS=Arabidopsis thaliana GN=GDPDL4 PE=1 SV=1
MSTRG.13237	TraesCS3B02G129200	C4	3.48	-0.25	-0.71	PDF1	Protodermal factor 1 OS=Arabidopsis thaliana GN=PDF1 PE=2 SV=1
MSTRG.34522	TraesCS7B02G355200	C4	-0.61	-2.2	-2.4	At4g27520;At5g25090	Early nodulin-like protein 2 OS=Arabidopsis thaliana GN=At4g27520 PE=1 SV=1;Early nodulin-like protein 3 OS=Arabidopsis thaliana GN=At5g25090 PE=1 SV=2
MSTRG.29481	MSTRG.29481	C5	0.75	1.85	0.24	NA	NA
TraesCS2A02G452700	TraesCS2A02G452700	C5	-1.54	0.02	-2.28	NA	NA
MSTRG.34520	MSTRG.34520	C5	-1.31	0.51	-2.15	NA	NA
MSTRG.18938	TraesCS4B02G139700	C5	-0.85	0.43	-1.44	LOC_Os07g01090	Probable proline transporter 2 OS=Oryza sativa subsp. japonica GN=LOC_Os07g01090 PE=2 SV=1
MSTRG.34445	MSTRG.34445	C5	-1.69	-0.92	-2.05	NA	NA
MSTRG.6766	TraesCS2A02G504300	C5	-0.37	1.92	-1.46	GSTU6	Probable glutathione S-transferase GSTU6 OS=Oryza sativa subsp. japonica GN=GSTU6 PE=2 SV=2;Probable glutathione S-transferase GSTU6 OS=Oryza sativa subsp. japonica GN=GSTU6 PE=2 SV=2
MSTRG.2715	TraesCS1B02G279100	C5	-1.67	0.3	-2.62	IRL	Isoflavone reductase homolog IRL OS=Zea mays GN=IRL PE=2 SV=1;Isoflavone reductase homolog IRL OS=Zea mays GN=IRL PE=2 SV=1
MSTRG.34705	TraesCS7B02G417900	C5	-0.56	1.79	-1.69	Os07g0281700	Putative aldehyde oxidase-like protein OS=Oryza sativa subsp. japonica GN=Os07g0281700 PE=3 SV=1;Putative aldehyde oxidase-like protein OS=Oryza sativa subsp. japonica GN=Os07g0281700 PE=3 SV=1
MSTRG.761	MSTRG.761	C5	-0.69	0.59	-1.31	-	Retrovirus-related Pol polyprotein from transposon TNT 1-94 OS=Nicotiana tabacum PE=2 SV=1
MSTRG.21386	TraesCS4D02G362800	C5	2.16	2.69	1.89	GATA4	GATA transcription factor 4 OS=Arabidopsis thaliana GN=GATA4 PE=2 SV=1
TraesCS1A02G050400	TraesCS1A02G050400	C5	-0.86	0.66	-1.63	SWEET14	Bidirectional sugar transporter SWEET14 OS=Oryza sativa subsp. indica GN=SWEET14 PE=2 SV=1
MSTRG.31590	TraesCS7A02G004100	C5	-0.09	3.32	-1.81	SKIP11	F-box/kelch-repeat protein SKIP11 OS=Arabidopsis thaliana GN=SKIP11 PE=1 SV=2
MSTRG.4987	TraesCS1D02G433600	C5	-1.36	-0.23	-1.92	At5g44410	Berberine bridge enzyme-like 27 OS=Arabidopsis thaliana GN=At5g44410 PE=2 SV=1
MSTRG.7021	MSTRG.7021	C5	-1.78	-1.06	-2.13	NA	NA
TraesCS2A02G264500	TraesCS2A02G264500	C5	-1.14	-0.57	-1.41	NPF4.5	Protein NRT1/ PTR FAMILY 4.5 OS=Arabidopsis thaliana GN=NPF4.5 PE=2 SV=1
MSTRG.7388	TraesCS2B02G157100	C5	-1.49	-0.87	-1.8	CXP;2-3	Serine carboxypeptidase II-3 OS=Hordeum vulgare GN=CXP;2-3 PE=2 SV=1
TraesCS7D02G529400	TraesCS7D02G529400	C5	-1.76	-1.44	-1.91	At1g06620	1-aminocyclopropane-1-carboxylate oxidase homolog 1 OS=Arabidopsis thaliana GN=At1g06620 PE=2 SV=1
MSTRG.12605	TraesCS3A02G416400	C5	-0.76	0.43	-1.35	NA	NA
TraesCS3A02G216200	TraesCS3A02G216200	C5	-1.83	-0.41	-2.53	-	Transcription factor MYB1R1 OS=Solanum tuberosum PE=2 SV=1
TraesCS3A02G013800	TraesCS3A02G013800	C5	-1.72	0.13	-2.78	FAR1	Fatty acyl-CoA reductase 1 OS=Arabidopsis thaliana GN=FAR1 PE=2 SV=1
MSTRG.11428	TraesCS3A02G122500	C5	-0.95	-0.39	-1.27	ABCG31	ABC transporter G family member 31 OS=Oryza sativa subsp. japonica GN=ABCG31 PE=2 SV=3;ABC transporter G family member 31 OS=Oryza sativa subsp. japonica GN=ABCG31 PE=2 SV=3;ABC transporter G family member 31 OS=Oryza sativa subsp. japonica GN=ABCG31 PE=2 SV=3
TraesCS2D02G036600	TraesCS2D02G036600	C5	-1.13	0.28	-1.93	At1g06620	1-aminocyclopropane-1-carboxylate oxidase homolog 1 OS=Arabidopsis thaliana GN=At1g06620 PE=2 SV=1
TraesCS1A02G278400	TraesCS1A02G278400	C5	-1.61	-0.49	-2.27	Os05g0447200	Auxin transporter-like protein 2 OS=Oryza sativa subsp. japonica GN=Os05g0447200 PE=2 SV=1
MSTRG.6497	TraesCS2A02G416900	C5	-1.5	-0.49	-2.1	NUDT8	Nudix hydrolase 8 OS=Arabidopsis thaliana GN=NUDT8 PE=2 SV=2;Nudix hydrolase 8 OS=Arabidopsis thaliana GN=NUDT8 PE=2 SV=2
MSTRG.26003	TraesCS5D02G176600	C5	-1.5	-0.4	-2.14	NA	NA
MSTRG.6850	TraesCS2A02G529656	C5	-2.99	5.13	-7.71	NA	NA
MSTRG.7123	MSTRG.7123	C5	-2.59	0.62	-4.36	NA	NA
MSTRG.13012	TraesCS3B02G034600	C5	-0.22	3.02	-2	CSLH1	Cellulose synthase-like protein H1 OS=Oryza sativa subsp. japonica GN=CSLH1 PE=2 SV=2
TraesCS1B02G029900	TraesCS1B02G029900	C5	0	4.15	-2.28	PP2A1	Protein PHLOEM PROTEIN 2-LIKE A1 OS=Arabidopsis thaliana GN=PP2A1 PE=2 SV=1
MSTRG.21467	TraesCS5A02G021400	C5	-2.75	0.34	-4.48	-	Late embryogenesis abundant protein D-34 OS=Gossypium hirsutum PE=3 SV=1
TraesCS5A02G304800	TraesCS5A02G304800	C5	0.78	2.42	-0.14	ACOT9;Acot9	Acyl-coenzyme A thioesterase 9, mitochondrial OS=Homo sapiens GN=ACOT9 PE=1 SV=2;Acyl-coenzyme A thioesterase 9, mitochondrial OS=Mus musculus GN=Acot9 PE=1 SV=1
MSTRG.6719	TraesCS2A02G490400	C5	-1.43	-0.62	-1.86	At1g06620	1-aminocyclopropane-1-carboxylate oxidase homolog 1 OS=Arabidopsis thaliana GN=At1g06620 PE=2 SV=1
MSTRG.27290	TraesCS5D02G569800	C5	1.55	1.62	1.51	PGRL1A	PGR5-like protein 1A, chloroplastic OS=Arabidopsis thaliana GN=PGRL1A PE=1 SV=1
TraesCS2B02G414300	TraesCS2B02G414300	C5	-2.9	-0.13	-4.39	FRO2	Ferric reduction oxidase 2 OS=Arabidopsis thaliana GN=FRO2 PE=1 SV=2
MSTRG.17022	TraesCS4A02G082000	C5	-2.17	-0.89	-2.87	RL3	Protein RADIALIS-like 3 OS=Arabidopsis thaliana GN=RL3 PE=2 SV=1
MSTRG.35686	TraesCS7D02G273200	C5	-1.25	-0.21	-1.8	CYP71D20	5-epiaristolochene 1,3-dihydroxylase OS=Nicotiana tabacum GN=CYP71D20 PE=1 SV=2
MSTRG.3649	MSTRG.3649	C5	-0.68	0.97	-1.25	NA	NA
MSTRG.22715	TraesCS5A02G378700	C5	-1.49	-0.1	-1.97	Os03g0700400	Putative linoleate 9S-lipoxygenase 3 OS=Oryza sativa subsp. japonica GN=Os03g0700400 PE=3 SV=1
TraesCS4A02G136600	TraesCS4A02G136600	C5	-1.6	-0.66	-1.93	PER52	Peroxidase 52 OS=Arabidopsis thaliana GN=PER52 PE=2 SV=1
MSTRG.28705	TraesCS6B02G015100	C5	-1.05	2.32	-2.23	SWEET14	Bidirectional sugar transporter SWEET14 OS=Oryza sativa subsp. indica GN=SWEET14 PE=2 SV=1
MSTRG.3653	TraesCS1D02G087600	C5	-1.33	0.02	-1.8	CBP2	Serine carboxypeptidase 2 OS=Triticum aestivum GN=CBP2 PE=1 SV=2
TraesCS2B02G339500	TraesCS2B02G339500	C5	-1.41	-0.26	-1.81	NA	NA
MSTRG.17425	TraesCS4A02G179500	C5	-1.3	-0.21	-1.68	LOC_Os07g01090	Probable proline transporter 2 OS=Oryza sativa subsp. japonica GN=LOC_Os07g01090 PE=2 SV=1
TraesCS5A02G295400	TraesCS5A02G295400	C5	-0.42	2.09	-1.32	BGLU32	Beta-glucosidase 32 OS=Oryza sativa subsp. japonica GN=BGLU32 PE=2 SV=2;Beta-glucosidase 32 OS=Oryza sativa subsp. japonica GN=BGLU32 PE=2 SV=2
MSTRG.31767	TraesCS7A02G089400	C5	-1.4	1	-2.29	-	Alcohol-forming fatty acyl-CoA reductase OS=Simmondsia chinensis PE=1 SV=1;Alcohol-forming fatty acyl-CoA reductase OS=Simmondsia chinensis PE=1 SV=1
TraesCS3B02G021100	TraesCS3B02G021100	C5	-0.68	2.56	-1.86	pomgnt2	Protein O-linked-mannose beta-1,4-N-acetylglucosaminyltransferase 2 OS=Takifugu rubripes GN=pomgnt2 PE=2 SV=1
TraesCS5A02G342900	TraesCS5A02G342900	C5	-0.94	2.24	-1.96	NIP1-3	Aquaporin NIP1-3 OS=Oryza sativa subsp. japonica GN=NIP1-3 PE=3 SV=2
TraesCS7D02G189100	TraesCS7D02G189100	C5	-1.56	0.42	-2.17	slc32a1	Vesicular inhibitory amino acid transporter OS=Xenopus tropicalis GN=slc32a1 PE=2 SV=1
MSTRG.7433	MSTRG.7433	C5	-1.46	1.4	-2.43	NA	NA
MSTRG.24679	TraesCS5B02G382200	C5	-2.06	-0.83	-2.47	Os03g0700400;LOX1.1	Putative linoleate 9S-lipoxygenase 3 OS=Oryza sativa subsp. japonica GN=Os03g0700400 PE=3 SV=1;Putative linoleate 9S-lipoxygenase 3 OS=Oryza sativa subsp. japonica GN=Os03g0700400 PE=3 SV=1;Putative linoleate 9S-lipoxygenase 3 OS=Oryza sativa subsp. japonica GN=Os03g0700400 PE=3 SV=1;Linoleate 9S-lipoxygenase 2 OS=Oryza sativa subsp. japonica GN=LOX1.1 PE=2 SV=2
MSTRG.8121	MSTRG.8121	C5	-1.74	-0.71	-2.08	capA	Cold shock protein CapA (Fragment) OS=Pseudomonas fragi GN=capA PE=2 SV=1
MSTRG.23867	TraesCS5B02G140300	C5	0.5	1.75	0.09	CYCD3-1	Cyclin-D3-1 OS=Oryza sativa subsp. japonica GN=CYCD3-1 PE=2 SV=2;Cyclin-D3-1 OS=Oryza sativa subsp. japonica GN=CYCD3-1 PE=2 SV=2
TraesCS2B02G307400	TraesCS2B02G307400	C5	-1.32	-0.58	-1.56	Hgsnat	Heparan-alpha-glucosaminide N-acetyltransferase OS=Mus musculus GN=Hgsnat PE=1 SV=2
MSTRG.28632	TraesCS6A02G405600	C5	-0.5	1.76	-1.24	PIP1-5	Aquaporin PIP1-5 OS=Zea mays GN=PIP1-5 PE=2 SV=1;Aquaporin PIP1-5 OS=Zea mays GN=PIP1-5 PE=2 SV=1
MSTRG.3646	TraesCS1D02G085000	C5	-1.45	-0.37	-1.81	HSR201	Benzyl alcohol O-benzoyltransferase OS=Nicotiana tabacum GN=HSR201 PE=1 SV=1
MSTRG.16498	TraesCS3D02G448800	C5	-0.19	3.11	-1.25	PIR7B	Esterase PIR7B OS=Oryza sativa subsp. indica GN=PIR7B PE=3 SV=2
MSTRG.25505	TraesCS5D02G069100	C5	-2.49	-1.08	-2.95	NA	NA
MSTRG.7120	TraesCS2B02G061200	C5	-1.96	-1.17	-2.31	NA	NA
MSTRG.20399	TraesCS4D02G116600	C5	-1.6	-0.83	-1.94	GSVIVT00023967001	Peroxidase 4 OS=Vitis vinifera GN=GSVIVT00023967001 PE=1 SV=1
MSTRG.6657	TraesCS2A02G462800	C5	0.26	3.89	-1.36	UGT709C2	7-deoxyloganetic acid glucosyltransferase OS=Catharanthus roseus GN=UGT709C2 PE=1 SV=1
TraesCS2B02G103700	TraesCS2B02G103700	C5	-1.21	0.37	-1.88	SOT5	Cytosolic sulfotransferase 5 OS=Arabidopsis thaliana GN=SOT5 PE=1 SV=1
MSTRG.20651	TraesCS4D02G174700	C5	-1.16	0.22	-1.75	-	2,3-bisphosphoglycerate-independent phosphoglycerate mutase OS=Ricinus communis PE=1 SV=2
TraesCS3B02G273100	TraesCS3B02G273100	C5	-1.38	-0.18	-1.89	PK1	Putative receptor protein kinase ZmPK1 OS=Zea mays GN=PK1 PE=2 SV=2
MSTRG.14802	TraesCS3B02G578400	C5	-1.4	-0.07	-1.96	NA	NA
MSTRG.1563	TraesCS1A02G419200	C5	-1.86	-0.28	-2.53	RL3	Protein RADIALIS-like 3 OS=Arabidopsis thaliana GN=RL3 PE=2 SV=1
MSTRG.10568	TraesCS2D02G414200	C5	-1.84	-0.32	-2.45	NUDT8	Nudix hydrolase 8 OS=Arabidopsis thaliana GN=NUDT8 PE=2 SV=2
MSTRG.26992	TraesCS5D02G472000	C5	-0.77	1.24	-1.57	PHT1-8	Probable inorganic phosphate transporter 1-8 OS=Oryza sativa subsp. japonica GN=PHT1-8 PE=2 SV=1
MSTRG.21487	MSTRG.21487	C5	-1.45	-0.1	-2	NA	NA
TraesCS6D02G063100	TraesCS6D02G063100	C5	-1.95	-0.83	-2.4	CYP75B2	Flavonoid 3'-monooxygenase OS=Petunia hybrida GN=CYP75B2 PE=2 SV=1;Flavonoid 3'-monooxygenase OS=Petunia hybrida GN=CYP75B2 PE=2 SV=1
MSTRG.3555	TraesCS1D02G052700	C5	-1.49	-0.24	-1.97	SWEET14	Bidirectional sugar transporter SWEET14 OS=Oryza sativa subsp. indica GN=SWEET14 PE=2 SV=1
TraesCS6D02G270400	TraesCS6D02G270400	C5	-1.2	-0.76	-1.38	PUB42	Putative U-box domain-containing protein 42 OS=Arabidopsis thaliana GN=PUB42 PE=2 SV=1
MSTRG.13006	TraesCS3B02G025200	C5	0.27	2.84	-0.72	FBA3	Fructose-bisphosphate aldolase 3, chloroplastic OS=Arabidopsis thaliana GN=FBA3 PE=1 SV=1;Fructose-bisphosphate aldolase 3, chloroplastic OS=Arabidopsis thaliana GN=FBA3 PE=1 SV=1
MSTRG.15155	TraesCS3D02G110500	C5	-1.04	-0.36	-1.3	At3g21360	Clavaminate synthase-like protein At3g21360 OS=Arabidopsis thaliana GN=At3g21360 PE=1 SV=1
MSTRG.13582	TraesCS3B02G220000	C5	0.82	1.88	0.42	ZIFL2	Probable peptide/nitrate transporter At3g43790 OS=Arabidopsis thaliana GN=ZIFL2 PE=2 SV=2;Probable peptide/nitrate transporter At3g43790 OS=Arabidopsis thaliana GN=ZIFL2 PE=2 SV=2
MSTRG.23450	TraesCS5B02G036600	C5	-1.46	-1.23	-1.54	SBT3.11;SBT3.9	Subtilisin-like protease SBT3.11 OS=Arabidopsis thaliana GN=SBT3.11 PE=2 SV=1;Subtilisin-like protease SBT3.9 OS=Arabidopsis thaliana GN=SBT3.9 PE=3 SV=1;Subtilisin-like protease SBT3.9 OS=Arabidopsis thaliana GN=SBT3.9 PE=3 SV=1;Subtilisin-like protease SBT3.9 OS=Arabidopsis thaliana GN=SBT3.9 PE=3 SV=1
TraesCS4D02G130000	TraesCS4D02G130000	C5	-2.11	-0.65	-3.03	CXE12	Probable carboxylesterase 12 OS=Arabidopsis thaliana GN=CXE12 PE=1 SV=1
MSTRG.8219	TraesCS2B02G355900	C5	-1.13	1.03	-2.49	Os04g0339400	Probable aldo-keto reductase 3 OS=Oryza sativa subsp. japonica GN=Os04g0339400 PE=2 SV=2
MSTRG.8818	TraesCS2B02G533800	C5	-1.03	0.63	-2.07	ZIP8	Zinc transporter 8 OS=Oryza sativa subsp. japonica GN=ZIP8 PE=2 SV=1
MSTRG.3240	TraesCS1B02G434100	C5	-0.84	0.19	-1.5	SBT3.6	Subtilisin-like protease SBT3.6 OS=Arabidopsis thaliana GN=SBT3.6 PE=2 SV=1;Subtilisin-like protease SBT3.6 OS=Arabidopsis thaliana GN=SBT3.6 PE=2 SV=1
MSTRG.25727	TraesCS5D02G119400	C5	0.63	1.97	-0.24	NA	NA
TraesCS1B02G287300	TraesCS1B02G287300	C5	-1.64	-0.48	-2.4	Os05g0447200	Auxin transporter-like protein 2 OS=Oryza sativa subsp. japonica GN=Os05g0447200 PE=2 SV=1
TraesCS2B02G462900	TraesCS2B02G462900	C5	-0.98	-0.11	-1.55	TRANK1	TPR and ankyrin repeat-containing protein 1 OS=Homo sapiens GN=TRANK1 PE=2 SV=4
MSTRG.8220	TraesCS2B02G356100	C5	-1.35	0.57	-2.65	Os04g0339400	Probable aldo-keto reductase 3 OS=Oryza sativa subsp. japonica GN=Os04g0339400 PE=2 SV=2;Probable aldo-keto reductase 3 OS=Oryza sativa subsp. japonica GN=Os04g0339400 PE=2 SV=2
MSTRG.14437	TraesCS3B02G424700	C5	-0.63	0.27	-1.23	NPF8.1	Protein NRT1/ PTR FAMILY 8.1 OS=Arabidopsis thaliana GN=NPF8.1 PE=1 SV=1
MSTRG.18784	TraesCS4B02G104100	C5	-1.7	0.23	-2.99	NA	NA
MSTRG.31092	TraesCS6D02G264000	C5	-0.69	0.64	-1.61	At5g10770	Aspartyl protease family protein At5g10770 OS=Arabidopsis thaliana GN=At5g10770 PE=2 SV=1;Aspartyl protease family protein At5g10770 OS=Arabidopsis thaliana GN=At5g10770 PE=2 SV=1
MSTRG.224	MSTRG.224	C5	1.21	2.5	0.3	NA	NA
MSTRG.25433	TraesCS5D02G044100	C5	-1.48	-0.58	-2.11	SBT3.8;SBT3.9	Subtilisin-like protease SBT3.8 OS=Arabidopsis thaliana GN=SBT3.8 PE=3 SV=1;Subtilisin-like protease SBT3.9 OS=Arabidopsis thaliana GN=SBT3.9 PE=3 SV=1
MSTRG.13015	TraesCS3B02G034900	C5	0.25	2.85	-1.51	UGT72B3	UDP-glycosyltransferase 72B3 OS=Arabidopsis thaliana GN=UGT72B3 PE=2 SV=1
MSTRG.19268	TraesCS4B02G207100	C5	-0.83	0.61	-1.81	BX1	Indole-3-glycerol phosphate lyase, chloroplastic OS=Zea mays GN=BX1 PE=1 SV=2;Indole-3-glycerol phosphate lyase, chloroplastic OS=Zea mays GN=BX1 PE=1 SV=2;Indole-3-glycerol phosphate lyase, chloroplastic OS=Zea mays GN=BX1 PE=1 SV=2;Indole-3-glycerol phosphate lyase, chloroplastic OS=Zea mays GN=BX1 PE=1 SV=2
MSTRG.12108	TraesCS3A02G288300	C5	-1.28	-0.27	-1.97	NAKR2	Protein SODIUM POTASSIUM ROOT DEFECTIVE 2 OS=Arabidopsis thaliana GN=NAKR2 PE=2 SV=1
MSTRG.33143	MSTRG.33143	C5	-1.4	-0.75	-1.85	NA	NA
TraesCS3B02G149000	TraesCS3B02G149000	C5	-1.79	-1.27	-2.21	PER25	Peroxidase 25 OS=Arabidopsis thaliana GN=PER25 PE=2 SV=2
TraesCS4B02G200600	TraesCS4B02G200600	C5	-1.06	-0.44	-1.57	RCN1	ABC transporter G family member 5 OS=Oryza sativa subsp. japonica GN=RCN1 PE=1 SV=1
MSTRG.27461	TraesCS6A02G078400	C5	-0.44	1.05	-1.64	NA	NA
MSTRG.31686	TraesCS7A02G054000	C5	-1.08	0.44	-2.31	NPF2.3	Protein NRT1/ PTR FAMILY 2.3 OS=Arabidopsis thaliana GN=NPF2.3 PE=2 SV=1;Protein NRT1/ PTR FAMILY 2.3 OS=Arabidopsis thaliana GN=NPF2.3 PE=2 SV=1
TraesCS5A02G137200	TraesCS5A02G137200	C5	0.5	1.47	-0.29	At3g50520	Phosphoglycerate mutase-like protein 4 OS=Arabidopsis thaliana GN=At3g50520 PE=2 SV=1
TraesCS6B02G074100	TraesCS6B02G074100	C5	-1.3	0.17	-2.51	CYP76M5	Cytochrome P450 76M5 OS=Oryza sativa subsp. japonica GN=CYP76M5 PE=1 SV=1
TraesCS7D02G120200	TraesCS7D02G120200	C5	-0.97	-0.4	-1.44	NPF2.3	Protein NRT1/ PTR FAMILY 2.3 OS=Arabidopsis thaliana GN=NPF2.3 PE=2 SV=1
MSTRG.17130	TraesCS4A02G103800	C5	-0.36	0.68	-1.12	GSTZ5	Protein IN2-1 homolog B OS=Oryza sativa subsp. indica GN=GSTZ5 PE=1 SV=1
MSTRG.11225	TraesCS3A02G056000	C5	-1.06	-0.53	-1.45	GID2	F-box protein GID2 OS=Oryza sativa subsp. japonica GN=GID2 PE=1 SV=1;F-box protein GID2 OS=Oryza sativa subsp. japonica GN=GID2 PE=1 SV=1
TraesCS7D02G523300	TraesCS7D02G523300	C5	-1.86	-0.94	-2.54	OMT2	Probable O-methyltransferase 2 OS=Sorghum bicolor GN=OMT2 PE=2 SV=1
MSTRG.2695	TraesCS1B02G275200	C5	-0.56	0.63	-1.43	AAP3	Amino acid permease 3 OS=Arabidopsis thaliana GN=AAP3 PE=1 SV=2
MSTRG.31757	TraesCS7A02G086000	C5	-1.04	0.92	-2.49	CYP71E1	4-hydroxyphenylacetaldehyde oxime monooxygenase OS=Sorghum bicolor GN=CYP71E1 PE=2 SV=1
MSTRG.3274	MSTRG.3274	C5	-0.75	0.06	-1.38	RL3	Protein RADIALIS-like 3 OS=Arabidopsis thaliana GN=RL3 PE=2 SV=1
MSTRG.9309	TraesCS2D02G101100	C5	-0.9	3.42	-4.24	R40G3	Ricin B-like lectin R40G3 OS=Oryza sativa subsp. japonica GN=R40G3 PE=2 SV=1
MSTRG.6085	TraesCS2A02G306800	C5	-1.27	-0.65	-1.74	NAC104	NAC domain-containing protein 104 OS=Arabidopsis thaliana GN=NAC104 PE=2 SV=1;NAC domain-containing protein 104 OS=Arabidopsis thaliana GN=NAC104 PE=2 SV=1
MSTRG.16026	MSTRG.16026	C5	-1.01	-0.32	-1.52	NA	NA
MSTRG.37130	MSTRG.37130	C5	-0.64	2.52	-3.04	At5g37690	GDSL esterase/lipase At5g37690 OS=Arabidopsis thaliana GN=At5g37690 PE=2 SV=1
MSTRG.25174	TraesCS5B02G526500	C5	-1.48	-1.07	-2	NA	NA
MSTRG.28747	TraesCS6B02G041200	C5	-0.47	1.14	-2.48	SBT3.8	Subtilisin-like protease SBT3.8 OS=Arabidopsis thaliana GN=SBT3.8 PE=3 SV=1
MSTRG.1418	TraesCS1A02G369600	C5	-0.61	0.19	-1.62	NMT2	Phosphomethylethanolamine N-methyltransferase OS=Arabidopsis thaliana GN=NMT2 PE=2 SV=2;Phosphomethylethanolamine N-methyltransferase OS=Arabidopsis thaliana GN=NMT2 PE=2 SV=2
TraesCS6D02G367300	TraesCS6D02G367300	C5	-1.4	-0.7	-2.28	SWEET13	Bidirectional sugar transporter SWEET13 OS=Oryza sativa subsp. japonica GN=SWEET13 PE=2 SV=1
TraesCS2B02G062300	TraesCS2B02G062300	C5	-1.8	-0.02	-4.06	NA	NA
MSTRG.14710	TraesCS3B02G529400	C5	-0.56	1.79	-3.55	-	Glucan endo-1,3-beta-glucosidase GII OS=Hordeum vulgare PE=1 SV=1
MSTRG.16547	TraesCS3D02G478200	C5	-0.42	1.47	-2.82	-	Glucan endo-1,3-beta-glucosidase GII OS=Hordeum vulgare PE=1 SV=1
TraesCS2A02G129600	TraesCS2A02G129600	C5	-1.12	-0.7	-1.61	NA	NA
MSTRG.675	TraesCS1A02G186100	C5	-0.73	-0.33	-1.21	GSTU6	Probable glutathione S-transferase GSTU6 OS=Oryza sativa subsp. japonica GN=GSTU6 PE=2 SV=2
TraesCS1B02G460600	TraesCS1B02G460600	C5	-1.06	-0.36	-1.89	PLT1	Putative polyol transporter 1 OS=Arabidopsis thaliana GN=PLT1 PE=3 SV=1
MSTRG.22703	TraesCS5A02G377200	C5	-1.4	-0.76	-2.17	LRX6	Leucine-rich repeat extensin-like protein 6 OS=Arabidopsis thaliana GN=LRX6 PE=2 SV=1
MSTRG.30090	TraesCS6B02G421500	C5	-0.95	0.07	-2.2	SWEET13	Bidirectional sugar transporter SWEET13 OS=Oryza sativa subsp. japonica GN=SWEET13 PE=2 SV=1
MSTRG.33780	TraesCS7B02G167500	C5	-0.9	-0.56	-1.3	SDH	Sorbitol dehydrogenase OS=Arabidopsis thaliana GN=SDH PE=1 SV=1
MSTRG.18517	TraesCS4B02G036700	C5	2.71	4.08	1.05	NA	NA
MSTRG.32530	TraesCS7A02G323000	C5	-0.77	-0.2	-1.46	HEC3	Transcription factor HEC3 OS=Arabidopsis thaliana GN=HEC3 PE=1 SV=1
MSTRG.14838	TraesCS3B02G592400	C5	-1.27	-0.68	-1.9	DI19-5	Protein DEHYDRATION-INDUCED 19 homolog 5 OS=Oryza sativa subsp. japonica GN=DI19-5 PE=2 SV=1;Protein DEHYDRATION-INDUCED 19 homolog 5 OS=Oryza sativa subsp. japonica GN=DI19-5 PE=2 SV=1
MSTRG.21274	TraesCS4D02G327400	C5	-0.85	-0.34	-1.41	CYP78A9	Cytochrome P450 78A9 OS=Arabidopsis thaliana GN=CYP78A9 PE=2 SV=1
MSTRG.22757	TraesCS5A02G389100	C5	-0.54	0.34	-1.53	BACOVA_02659	Beta-glucosidase BoGH3B OS=Bacteroides ovatus (strain ATCC 8483 / DSM 1896 / JCM 5824 / NCTC 11153) GN=BACOVA_02659 PE=1 SV=1
MSTRG.34831	MSTRG.34831	C5	-2.07	-1.41	-2.81	NA	NA
TraesCS1A02G129600	TraesCS1A02G129600	C5	-1.37	-0.35	-2.53	SWEET3B	Bidirectional sugar transporter SWEET3b OS=Oryza sativa subsp. japonica GN=SWEET3B PE=3 SV=2
MSTRG.16582	TraesCS3D02G493700	C5	-0.55	0.08	-1.27	UMPS2;UMPS1	Uridine 5'-monophosphate synthase OS=Oryza sativa subsp. japonica GN=UMPS2 PE=2 SV=1;Uridine 5'-monophosphate synthase OS=Oryza sativa subsp. japonica GN=UMPS1 PE=2 SV=1
MSTRG.4022	TraesCS1D02G176400	C5	-0.71	0.2	-1.74	CYP84A1	Cytochrome P450 84A1 OS=Arabidopsis thaliana GN=CYP84A1 PE=1 SV=1
MSTRG.16430	TraesCS3D02G428400	C5	-1.18	-0.88	-1.52	NA	NA
MSTRG.23184	TraesCS5A02G504900	C5	-1.08	-0.73	-1.48	nep2	Aspartic proteinase nepenthesin-2 OS=Nepenthes gracilis GN=nep2 PE=1 SV=1
MSTRG.10971	TraesCS2D02G549200	C5	-0.88	-0.43	-1.41	PAO4	Probable polyamine oxidase 4 OS=Arabidopsis thaliana GN=PAO4 PE=1 SV=1;Probable polyamine oxidase 4 OS=Arabidopsis thaliana GN=PAO4 PE=1 SV=1;Probable polyamine oxidase 4 OS=Arabidopsis thaliana GN=PAO4 PE=1 SV=1
MSTRG.8144	TraesCS2B02G333900;TraesCS2B02G333800	C5	-0.59	0.12	-1.41	GALUR;COR2	D-galacturonate reductase OS=Fragaria ananassa GN=GALUR PE=1 SV=1;Non-functional NADPH-dependent codeinone reductase 2 OS=Papaver somniferum GN=COR2 PE=1 SV=1;Non-functional NADPH-dependent codeinone reductase 2 OS=Papaver somniferum GN=COR2 PE=1 SV=1
MSTRG.754	TraesCS1A02G202900	C5	-1.91	-1.21	-2.51	-	EC protein III OS=Triticum aestivum PE=2 SV=2
TraesCS3B02G016500	TraesCS3B02G016500	C5	-1.18	0.99	-3.06	FAR5	Probable fatty acyl-CoA reductase 5 OS=Arabidopsis thaliana GN=FAR5 PE=2 SV=1;Probable fatty acyl-CoA reductase 5 OS=Arabidopsis thaliana GN=FAR5 PE=2 SV=1
MSTRG.32178	TraesCS7A02G236400	C5	-0.88	-0.54	-1.16	At1g55760	BTB/POZ domain-containing protein At1g55760 OS=Arabidopsis thaliana GN=At1g55760 PE=2 SV=1
MSTRG.24868	TraesCS5B02G431200	C5	-0.12	2.06	-1.98	PUP1	Purine permease 1 OS=Arabidopsis thaliana GN=PUP1 PE=1 SV=1;Purine permease 1 OS=Arabidopsis thaliana GN=PUP1 PE=1 SV=1
MSTRG.33072	TraesCS7A02G488600	C5	-0.95	-0.46	-1.37	BZIP9	Basic leucine zipper 9 OS=Arabidopsis thaliana GN=BZIP9 PE=1 SV=1;Basic leucine zipper 9 OS=Arabidopsis thaliana GN=BZIP9 PE=1 SV=1
TraesCS3A02G281500	TraesCS3A02G281500	C5	-2.88	-1.6	-3.98	-	Pathogen-related protein OS=Hordeum vulgare PE=2 SV=2
MSTRG.20673	TraesCS4D02G180500	C5	0.57	1.35	-0.14	YTHDF2	YTH domain-containing family protein 2 OS=Bos taurus GN=YTHDF2 PE=2 SV=1;YTH domain-containing family protein 2 OS=Bos taurus GN=YTHDF2 PE=2 SV=1;YTH domain-containing family protein 2 OS=Bos taurus GN=YTHDF2 PE=2 SV=1;YTH domain-containing family protein 2 OS=Bos taurus GN=YTHDF2 PE=2 SV=1;YTH domain-containing family protein 2 OS=Bos taurus GN=YTHDF2 PE=2 SV=1
MSTRG.8693	TraesCS2B02G489600	C5	0.44	1.43	-0.44	Os03g0405900	Probable nucleoredoxin 1-2 OS=Oryza sativa subsp. japonica GN=Os03g0405900 PE=2 SV=1;Probable nucleoredoxin 1-2 OS=Oryza sativa subsp. japonica GN=Os03g0405900 PE=2 SV=1;Probable nucleoredoxin 1-2 OS=Oryza sativa subsp. japonica GN=Os03g0405900 PE=2 SV=1
TraesCS5B02G549400	TraesCS5B02G549400	C5	0	2.07	-1.87	At4g15970	Uncharacterized protein At4g15970 OS=Arabidopsis thaliana GN=At4g15970 PE=2 SV=1
MSTRG.15229	TraesCS3D02G129500	C5	1	2.21	-0.11	CBR2	NADH-cytochrome b5 reductase-like protein OS=Arabidopsis thaliana GN=CBR2 PE=1 SV=2;NADH-cytochrome b5 reductase-like protein OS=Arabidopsis thaliana GN=CBR2 PE=1 SV=2
MSTRG.21810	TraesCS5A02G115800	C5	-1.16	-0.05	-2.18	AAP6	Amino acid permease 6 OS=Arabidopsis thaliana GN=AAP6 PE=1 SV=1
MSTRG.35093	TraesCS7D02G091600	C5	-0.35	1.17	-1.74	NPF8.1	Protein NRT1/ PTR FAMILY 8.1 OS=Arabidopsis thaliana GN=NPF8.1 PE=1 SV=1
MSTRG.14626	TraesCS3B02G482600	C5	0.83	3.69	-1.81	NA	NA
MSTRG.7895	TraesCS2B02G275100	C5	-1.04	-0.35	-1.67	43556	Probable 5'-adenylylsulfate reductase 1, chloroplastic OS=Oryza sativa subsp. japonica GN=APR1 PE=2 SV=1
MSTRG.19811	MSTRG.19811	C5	-1.61	-0.94	-2.27	NA	NA
TraesCS3A02G235300	TraesCS3A02G235300	C5	-1.01	-0.41	-1.61	OsI_03083	Phospholipase A1-II 1 OS=Oryza sativa subsp. indica GN=OsI_03083 PE=3 SV=2
TraesCS2A02G396000	TraesCS2A02G396000	C5	-0.86	0.39	-2.12	FRO2	Ferric reduction oxidase 2 OS=Arabidopsis thaliana GN=FRO2 PE=1 SV=2
MSTRG.14644	TraesCS3B02G490800	C5	-0.77	0.07	-1.63	NA	NA
MSTRG.4398	TraesCS1D02G264700	C5	-1.42	-0.29	-2.57	AAP3	Amino acid permease 3 OS=Arabidopsis thaliana GN=AAP3 PE=1 SV=2;Amino acid permease 3 OS=Arabidopsis thaliana GN=AAP3 PE=1 SV=2
MSTRG.22226	TraesCS5A02G222500	C5	-1.09	-0.36	-1.86	CESA9	Cellulose synthase A catalytic subunit 9 [UDP-forming] OS=Oryza sativa subsp. indica GN=CESA9 PE=2 SV=1
MSTRG.18073	TraesCS4A02G364100	C5	0.07	2.12	-2.06	NA	NA
MSTRG.26058	TraesCS5D02G188400	C5	-1.2	-0.06	-2.38	OLE16	Oleosin Zm-I OS=Zea mays GN=OLE16 PE=2 SV=2;Oleosin Zm-I OS=Zea mays GN=OLE16 PE=2 SV=2
MSTRG.17094	TraesCS4A02G097500	C5	-0.43	0.87	-1.66	CYP71C4	indole-2-monooxygenase OS=Zea mays GN=CYP71C4 PE=1 SV=1;indole-2-monooxygenase OS=Zea mays GN=CYP71C4 PE=1 SV=1
MSTRG.12724	TraesCS3A02G453100	C5	-0.92	-0.03	-1.75	NA	NA
MSTRG.1118	TraesCS1A02G284900	C5	-0.87	0.08	-1.76	-	Chitinase 1 OS=Tulipa bakeri PE=1 SV=1
MSTRG.11290	TraesCS3A02G084800	C5	-1.25	-0.04	-2.38	CYP704C1	Cytochrome P450 704C1 OS=Pinus taeda GN=CYP704C1 PE=2 SV=1;Cytochrome P450 704C1 OS=Pinus taeda GN=CYP704C1 PE=2 SV=1
MSTRG.4144	TraesCS1D02G207100	C5	0.73	2.83	-1.29	Cht8;Cht8	Chitinase 8 OS=Oryza sativa subsp. japonica GN=Cht8 PE=2 SV=1;Chitinase 8 OS=Oryza sativa subsp. japonica GN=Cht8 PE=2 SV=1
MSTRG.12831	TraesCS3A02G506400;TraesCS3A02G506500	C5	-0.8	0.03	-1.6	VEP1	3-oxo-Delta(4,5)-steroid 5-beta-reductase OS=Arabidopsis thaliana GN=VEP1 PE=1 SV=1;3-oxo-Delta(4,5)-steroid 5-beta-reductase OS=Digitalis lanata PE=1 SV=1;3-oxo-Delta(4,5)-steroid 5-beta-reductase OS=Arabidopsis thaliana GN=VEP1 PE=1 SV=1;3-oxo-Delta(4,5)-steroid 5-beta-reductase OS=Digitalis lanata PE=1 SV=1;3-oxo-Delta(4,5)-steroid 5-beta-reductase OS=Digitalis lanata PE=1 SV=1;3-oxo-Delta(4,5…
TraesCS4D02G093100	TraesCS4D02G093100	C5	-1.42	-1.25	-1.59	ZIFL1	Protein ZINC INDUCED FACILITATOR-LIKE 1 OS=Arabidopsis thaliana GN=ZIFL1 PE=2 SV=1
MSTRG.15484	MSTRG.15484	C5	1	1.64	0.37	NA	NA
MSTRG.23136	TraesCS5A02G492100	C5	-1.29	-0.59	-1.98	HIPP39	Heavy metal-associated isoprenylated plant protein 39 OS=Arabidopsis thaliana GN=HIPP39 PE=2 SV=1;Heavy metal-associated isoprenylated plant protein 39 OS=Arabidopsis thaliana GN=HIPP39 PE=2 SV=1
MSTRG.28556	TraesCS6A02G382500	C5	-1.43	-0.73	-2.12	SWEET13	Bidirectional sugar transporter SWEET13 OS=Oryza sativa subsp. japonica GN=SWEET13 PE=2 SV=1;Bidirectional sugar transporter SWEET13 OS=Oryza sativa subsp. japonica GN=SWEET13 PE=2 SV=1
MSTRG.3607	TraesCS1D02G072900	C5	-0.56	0.38	-1.49	WRKY24	WRKY transcription factor WRKY24 OS=Oryza sativa subsp. japonica GN=WRKY24 PE=2 SV=1
TraesCS5A02G095200	TraesCS5A02G095200	C5	-1.32	-0.36	-2.28	BC1	COBRA-like protein 5 OS=Oryza sativa subsp. indica GN=BC1 PE=2 SV=1
TraesCS3A02G258300	TraesCS3A02G258300	C5	1.85	3.26	1.88	ABCB11	ABC transporter B family member 11 OS=Arabidopsis thaliana GN=ABCB11 PE=2 SV=1;ABC transporter B family member 11 OS=Arabidopsis thaliana GN=ABCB11 PE=2 SV=1;ABC transporter B family member 11 OS=Arabidopsis thaliana GN=ABCB11 PE=2 SV=1
TraesCS7B02G279600	TraesCS7B02G279600	C5	-1.5	-0.67	-1.48	XA21	Receptor kinase-like protein Xa21 OS=Oryza sativa subsp. indica GN=XA21 PE=1 SV=1
MSTRG.12948	TraesCS3B02G006300	C5	-0.16	2.79	-0.09	NA	NA
MSTRG.2693	TraesCS1B02G275000	C5	-0.86	2.57	-0.78	At1g11050	Probable receptor-like protein kinase At1g11050 OS=Arabidopsis thaliana GN=At1g11050 PE=2 SV=1
MSTRG.12995	TraesCS3B02G021600	C5	-0.18	2.06	-0.14	NHX7	Sodium/hydrogen exchanger 7 OS=Arabidopsis thaliana GN=NHX7 PE=1 SV=1;Sodium/hydrogen exchanger 7 OS=Arabidopsis thaliana GN=NHX7 PE=1 SV=1
MSTRG.24687	TraesCS5B02G384800	C5	0.4	5.46	0.5	CYP71D55	Premnaspirodiene oxygenase OS=Hyoscyamus muticus GN=CYP71D55 PE=1 SV=1;Premnaspirodiene oxygenase OS=Hyoscyamus muticus GN=CYP71D55 PE=1 SV=1
MSTRG.8563	TraesCS2B02G445100	C5	-3.02	-1.33	-2.99	KS1	Ent-kaur-16-ene synthase, chloroplastic OS=Oryza sativa subsp. japonica GN=KS1 PE=1 SV=1
MSTRG.14962	TraesCS3D02G034200	C5	0.1	3.43	0.2	BBBI	Bowman-Birk type trypsin inhibitor OS=Hordeum vulgare GN=BBBI PE=1 SV=1;Bowman-Birk type trypsin inhibitor OS=Hordeum vulgare GN=BBBI PE=1 SV=1
MSTRG.26799	TraesCS5D02G413600	C5	0.19	4.6	0.32	COR413PM1	Cold-regulated 413 plasma membrane protein 1 OS=Arabidopsis thaliana GN=COR413PM1 PE=2 SV=1
MSTRG.3430	TraesCS1D02G012000	C5	1.29	4.49	1.4	-	Defensin Tm-AMP-D1.2 OS=Triticum monococcum PE=1 SV=1
TraesCS1A02G152800	TraesCS1A02G152800	C5	-2.7	4.86	-2.44	RNS1	Ribonuclease 1 OS=Arabidopsis thaliana GN=RNS1 PE=1 SV=1
MSTRG.13466	MSTRG.13466	C5	-0.16	2.39	-0.06	eri2	ERI1 exoribonuclease 2 OS=Xenopus laevis GN=eri2 PE=2 SV=1
MSTRG.16638	TraesCS3D02G517300	C5	-1.95	-0.17	-1.88	ASR1	Abscisic stress-ripening protein 1 OS=Solanum lycopersicum GN=ASR1 PE=2 SV=1
MSTRG.34947	TraesCS7D02G037700	C5	-1.58	0.9	-1.46	MIK2	MDIS1-interacting receptor like kinase 2 OS=Arabidopsis thaliana GN=MIK2 PE=1 SV=3
MSTRG.4649	TraesCS1D02G330500	C5	-1.22	2.58	-1.03	PARP3	Poly [ADP-ribose] polymerase 3 OS=Oryza sativa subsp. japonica GN=PARP3 PE=2 SV=1
MSTRG.3010	TraesCS1B02G362800	C5	0.04	2.21	0.16	NA	NA
MSTRG.12212	MSTRG.12212	C5	0.55	2.99	0.67	NA	NA
MSTRG.18509	TraesCS4B02G035900	C5	2.49	4.85	2.61	NA	NA
MSTRG.24183	TraesCS5B02G211700	C5	-1.42	0.33	-1.3	HIR1	Hypersensitive-induced response protein 1 OS=Arabidopsis thaliana GN=HIR1 PE=1 SV=1
MSTRG.2934	MSTRG.2934	C5	0.71	4.18	0.96	NA	NA
MSTRG.7458	TraesCS2B02G178800	C5	-0.07	1.52	0.04	SLC25A44	Solute carrier family 25 member 44 OS=Pongo abelii GN=SLC25A44 PE=2 SV=2;Solute carrier family 25 member 44 OS=Pongo abelii GN=SLC25A44 PE=2 SV=2
TraesCS3B02G246000	TraesCS3B02G246000	C5	-2.18	-0.54	-2.06	-	Transcription factor MYB1R1 OS=Solanum tuberosum PE=2 SV=1
MSTRG.18568	TraesCS4B02G047400	C5	0.06	2.61	0.24	GLN1-3	Glutamine synthetase cytosolic isozyme 1-3 OS=Oryza sativa subsp. japonica GN=GLN1-3 PE=2 SV=1
MSTRG.36283	TraesCS7D02G441100	C5	-1.55	-0.6	-1.48	NA	NA
MSTRG.15793	TraesCS3D02G260500	C5	-1	2.78	-0.76	-	26 kDa endochitinase 1 OS=Hordeum vulgare PE=2 SV=4
MSTRG.8565	TraesCS2B02G445300	C5	-2.89	0.62	-2.65	CYP701A6	Ent-kaurene oxidase 2 OS=Oryza sativa subsp. japonica GN=CYP701A6 PE=1 SV=1
MSTRG.19540	TraesCS4B02G275300	C5	-0.88	4.31	-0.12	-	Late embryogenesis abundant protein D-34 OS=Gossypium hirsutum PE=3 SV=1
MSTRG.624	TraesCS1A02G175500	C5	-0.21	3.83	0.37	NA	NA
MSTRG.305	TraesCS1A02G093000	C5	-0.31	3.52	0.23	TSPO	Translocator protein homolog OS=Arabidopsis thaliana GN=TSPO PE=1 SV=1
TraesCS5B02G182400	TraesCS5B02G182400	C5	-1.13	1.88	-0.71	FMO1	Probable flavin-containing monooxygenase 1 OS=Arabidopsis thaliana GN=FMO1 PE=2 SV=1
MSTRG.24269	TraesCS5B02G238700	C5	-0.64	2.39	-0.17	NA	NA
MSTRG.5159	TraesCS2A02G049100	C5	-2.9	-0.87	-2.59	NA	NA
MSTRG.25069	TraesCS5B02G491800	C5	-0.52	3.12	0.02	ADF3	Actin-depolymerizing factor 3 OS=Oryza sativa subsp. japonica GN=ADF3 PE=1 SV=1
MSTRG.28928	TraesCS6B02G117900;TraesCS6B02G117700;TraesCS6B02G117800	C5	-1.71	0.5	-1.37	TAR1-A	Protein TAR1 OS=Kluyveromyces lactis (strain ATCC 8585 / CBS 2359 / DSM 70799 / NBRC 1267 / NRRL Y-1140 / WM37) GN=TAR1-A PE=4 SV=2;Protein TAR1 OS=Kluyveromyces lactis (strain ATCC 8585 / CBS 2359 / DSM 70799 / NBRC 1267 / NRRL Y-1140 / WM37) GN=TAR1-A PE=4 SV=2;Protein TAR1 OS=Kluyveromyces lactis (strain ATCC 8585 / CBS 2359 / DSM 70799 / NBRC 1267 / NRRL Y-1140 / WM37) GN=TAR1-A PE=4 SV=2;Pro…
MSTRG.8936	TraesCS2B02G574100	C5	-1.08	3.39	-0.28	MTK1	Methylthioribose kinase 1 OS=Oryza sativa subsp. japonica GN=MTK1 PE=2 SV=1
MSTRG.37099	MSTRG.37099	C5	-2.36	1.35	-1.71	At5g55050	GDSL esterase/lipase At5g55050 OS=Arabidopsis thaliana GN=At5g55050 PE=2 SV=1
MSTRG.12845	TraesCS3A02G510000	C5	-2.54	-0.05	-2.1	NA	NA
TraesCS2A02G046600	TraesCS2A02G046600	C5	-2.08	-0.64	-1.83	At1g54730	Sugar transporter ERD6-like 5 OS=Arabidopsis thaliana GN=At1g54730 PE=2 SV=2
MSTRG.31589	TraesCS7A02G003900	C5	0.11	1.48	0.33	ACX1	Peroxisomal acyl-coenzyme A oxidase 1 OS=Arabidopsis thaliana GN=ACX1 PE=1 SV=1
MSTRG.13051	TraesCS3B02G045500	C5	0.26	2.21	0.57	CML16	Probable calcium-binding protein CML16 OS=Oryza sativa subsp. japonica GN=CML16 PE=2 SV=1
MSTRG.34137	TraesCS7B02G244300	C5	0.16	2.5	0.54	RAB28	Late embryogenesis abundant protein 31 OS=Arabidopsis thaliana GN=RAB28 PE=1 SV=1
TraesCS2D02G046900	TraesCS2D02G046900	C5	-3.46	1.46	-2.67	NA	NA
MSTRG.24879	MSTRG.24879	C5	0.24	2.19	0.57	NA	NA
MSTRG.34441	TraesCS7B02G326200	C5	-2.02	1.07	-1.5	Os06g0698300	Probable protein phosphatase 2C 59 OS=Oryza sativa subsp. japonica GN=Os06g0698300 PE=2 SV=1
MSTRG.4302	TraesCS1D02G242300	C5	-1.01	3.49	-0.25	NA	NA
MSTRG.33818	TraesCS7B02G177500	C5	-0.25	1.87	0.11	MED15A	Mediator of RNA polymerase II transcription subunit 15a OS=Arabidopsis thaliana GN=MED15A PE=1 SV=1;Mediator of RNA polymerase II transcription subunit 15a OS=Arabidopsis thaliana GN=MED15A PE=1 SV=1
MSTRG.11877	TraesCS3A02G232000	C5	-0.32	5.4	0.62	NA	NA
TraesCS1D02G337600	TraesCS1D02G337600	C5	-2.72	-0.07	-2.29	ZRP4	O-methyltransferase ZRP4 OS=Zea mays GN=ZRP4 PE=2 SV=1
MSTRG.13402	MSTRG.13402	C5	-0.8	3	-0.34	LEA14-A	Late embryogenesis abundant protein Lea14-A OS=Gossypium hirsutum GN=LEA14-A PE=2 SV=1
MSTRG.24631	TraesCS5B02G372100	C5	0.03	6.47	0.82	DHN2	Dehydrin DHN2 OS=Hordeum vulgare GN=DHN2 PE=2 SV=1
MSTRG.27166	TraesCS5D02G525700	C5	-2.34	-1.46	-2.24	At5g05160	Probable leucine-rich repeat receptor-like protein kinase At5g05160 OS=Arabidopsis thaliana GN=At5g05160 PE=2 SV=1;Probable leucine-rich repeat receptor-like protein kinase At5g05160 OS=Arabidopsis thaliana GN=At5g05160 PE=2 SV=1
MSTRG.11981	TraesCS3A02G260100	C5	-0.84	4.36	-0.21	-	26 kDa endochitinase 1 OS=Hordeum vulgare PE=2 SV=4
MSTRG.8538	TraesCS2B02G439100	C5	-0.12	2.96	0.25	NA	NA
TraesCS5A02G226800	TraesCS5A02G226800	C5	-3.29	-0.42	-2.96	STP7	Sugar transport protein 7 OS=Arabidopsis thaliana GN=STP7 PE=2 SV=1
TraesCS7B02G237800	TraesCS7B02G237800	C5	-2.43	-0.84	-2.25	HIPP28	Heavy metal-associated isoprenylated plant protein 28 OS=Arabidopsis thaliana GN=HIPP28 PE=3 SV=1
MSTRG.26906	TraesCS5D02G440000	C5	-2.09	-0.96	-1.95	OsI_13867	Cupincin OS=Oryza sativa subsp. indica GN=OsI_13867 PE=1 SV=1
TraesCS3D02G036200	TraesCS3D02G036200	C5	-1.7	-0.55	-1.56	MYB108	Transcription factor MYB108 OS=Arabidopsis thaliana GN=MYB108 PE=1 SV=1
MSTRG.18306	TraesCS4A02G445100	C5	-0.25	3.57	0.24	NA	NA
MSTRG.9497	TraesCS2D02G157800	C5	-1.66	0.93	-1.33	CYP709B2	Cytochrome P450 709B2 OS=Arabidopsis thaliana GN=CYP709B2 PE=2 SV=1
MSTRG.1483	TraesCS1A02G392200	C5	0.03	2.99	0.42	NA	NA
MSTRG.18384	TraesCS4A02G498000	C5	-3.41	3.48	-2.49	Os12g0628600	Thaumatin-like protein OS=Oryza sativa subsp. japonica GN=Os12g0628600 PE=1 SV=1
MSTRG.22126	TraesCS5A02G189800	C5	-2.5	-1.15	-2.32	SDH2-2	Succinate dehydrogenase [ubiquinone] iron-sulfur subunit 2, mitochondrial OS=Oryza sativa subsp. japonica GN=SDH2-2 PE=1 SV=1;Succinate dehydrogenase [ubiquinone] iron-sulfur subunit 2, mitochondrial OS=Oryza sativa subsp. japonica GN=SDH2-2 PE=1 SV=1
MSTRG.34480	TraesCS7B02G338900	C5	-0.06	3.22	0.39	At3g50210	Probable 2-oxoglutarate-dependent dioxygenase At3g49630 OS=Arabidopsis thaliana GN=At3g50210 PE=2 SV=1;Probable 2-oxoglutarate-dependent dioxygenase At3g49630 OS=Arabidopsis thaliana GN=At3g50210 PE=2 SV=1;Probable 2-oxoglutarate-dependent dioxygenase At3g49630 OS=Arabidopsis thaliana GN=At3g50210 PE=2 SV=1
MSTRG.27060	TraesCS5D02G492300	C5	-0.36	3.84	-0.02	ADF3	Actin-depolymerizing factor 3 OS=Oryza sativa subsp. japonica GN=ADF3 PE=1 SV=1
MSTRG.24790	TraesCS5B02G408400;TraesCS5B02G408300	C5	-0.19	2.19	0	COR413PM1	Cold-regulated 413 plasma membrane protein 1 OS=Arabidopsis thaliana GN=COR413PM1 PE=2 SV=1;Cold-regulated 413 plasma membrane protein 1 OS=Arabidopsis thaliana GN=COR413PM1 PE=2 SV=1;Cold-regulated 413 plasma membrane protein 1 OS=Arabidopsis thaliana GN=COR413PM1 PE=2 SV=1
MSTRG.34934	TraesCS7D02G032100	C5	-0.17	3.06	0.09	-	Avenin-like a5 OS=Triticum aestivum PE=3 SV=1
MSTRG.34881	TraesCS7D02G012400	C5	-0.75	3.76	-0.36	CRK12;At4g00960	Putative cysteine-rich receptor-like protein kinase 12 OS=Arabidopsis thaliana GN=CRK12 PE=3 SV=2;Putative receptor-like protein kinase At4g00960 OS=Arabidopsis thaliana GN=At4g00960 PE=3 SV=2
MSTRG.23444	TraesCS5B02G033300	C5	-0.46	3.7	-0.11	NA	NA
MSTRG.32134	TraesCS7A02G226900	C5	-0.33	3.97	0.03	NA	NA
MSTRG.8901	TraesCS2B02G558400	C5	1.34	3.2	1.5	CHS1	Chalcone synthase 1 OS=Hordeum vulgare GN=CHS1 PE=3 SV=1
TraesCS3A02G339700	TraesCS3A02G339700	C5	-2.27	-0.39	-2.11	GPAT3	Probable glycerol-3-phosphate acyltransferase 3 OS=Arabidopsis thaliana GN=GPAT3 PE=2 SV=1
MSTRG.3222	TraesCS1B02G428800	C5	-0.17	3.62	0.18	UREG	Urease accessory protein G OS=Oryza sativa subsp. indica GN=UREG PE=2 SV=1
MSTRG.28695	TraesCS6B02G011500	C5	-2.3	3.18	-1.76	NA	NA
MSTRG.3973	TraesCS1D02G163800	C5	-0.1	3.59	0.25	NA	NA
MSTRG.21286	TraesCS4D02G330300	C5	-2.23	-1.02	-2.11	nep1	Aspartic proteinase nepenthesin-1 OS=Nepenthes gracilis GN=nep1 PE=1 SV=1
MSTRG.25145	TraesCS5B02G513800	C5	-0.38	1.66	-0.17	NA	NA
TraesCS2D02G426800	TraesCS2D02G426800	C5	-2.86	0.08	-2.56	TBT1	Tryptamine benzoyltransferase 1 OS=Oryza sativa subsp. japonica GN=TBT1 PE=1 SV=1
MSTRG.30014	MSTRG.30014	C5	0.08	1.11	0.19	ECR	Very-long-chain enoyl-CoA reductase OS=Arabidopsis thaliana GN=ECR PE=1 SV=1
MSTRG.31969	TraesCS7A02G171900	C5	-1.57	-0.58	-1.46	At5g40670	Cystinosin homolog OS=Arabidopsis thaliana GN=At5g40670 PE=2 SV=1;Cystinosin homolog OS=Arabidopsis thaliana GN=At5g40670 PE=2 SV=1
MSTRG.7440	TraesCS2B02G174400	C5	-0.59	3.39	-0.16	PER1	1-Cys peroxiredoxin PER1 OS=Triticum aestivum GN=PER1 PE=2 SV=1;1-Cys peroxiredoxin PER1 OS=Triticum aestivum GN=PER1 PE=2 SV=1;1-Cys peroxiredoxin PER1 OS=Triticum aestivum GN=PER1 PE=2 SV=1
TraesCS4A02G301200	TraesCS4A02G301200	C5	-2.93	-0.2	-2.64	NA	NA
MSTRG.3158	TraesCS1B02G401600	C5	-0.61	2.15	-0.64	OPT7	Oligopeptide transporter 7 OS=Arabidopsis thaliana GN=OPT7 PE=2 SV=1;Oligopeptide transporter 7 OS=Arabidopsis thaliana GN=OPT7 PE=2 SV=1;Oligopeptide transporter 7 OS=Arabidopsis thaliana GN=OPT7 PE=2 SV=1;Oligopeptide transporter 7 OS=Arabidopsis thaliana GN=OPT7 PE=2 SV=1
MSTRG.32600	TraesCS7A02G341800	C5	-0.39	2.34	-0.43	RTNLB2	Reticulon-like protein B2 OS=Arabidopsis thaliana GN=RTNLB2 PE=1 SV=1
MSTRG.34794	TraesCS7B02G467200;TraesCS7B02G467100	C5	-2.45	-1.39	-2.46	At5g55050	GDSL esterase/lipase At5g55050 OS=Arabidopsis thaliana GN=At5g55050 PE=2 SV=1;GDSL esterase/lipase At5g55050 OS=Arabidopsis thaliana GN=At5g55050 PE=2 SV=1;GDSL esterase/lipase At5g55050 OS=Arabidopsis thaliana GN=At5g55050 PE=2 SV=1
MSTRG.21115	MSTRG.21115	C5	-1.76	0.57	-1.75	NA	NA
MSTRG.1863	MSTRG.1863	C5	-0.85	6.54	-0.88	TAR1-A	Protein TAR1 OS=Kluyveromyces lactis (strain ATCC 8585 / CBS 2359 / DSM 70799 / NBRC 1267 / NRRL Y-1140 / WM37) GN=TAR1-A PE=4 SV=2
MSTRG.2356	TraesCS1B02G202700	C5	-1.54	-0.66	-1.54	NIP3-1	Aquaporin NIP3-1 OS=Oryza sativa subsp. japonica GN=NIP3-1 PE=2 SV=2
MSTRG.29852	TraesCS6B02G349700	C5	0	9.55	0	AMY1.2	Alpha-amylase type B isozyme OS=Hordeum vulgare GN=AMY1.2 PE=1 SV=3
MSTRG.1806	MSTRG.1806	C5	-0.24	2.75	-0.24	NA	NA
MSTRG.18511	TraesCS4B02G036100	C5	1.92	4.4	1.92	NA	NA
MSTRG.15332	TraesCS3D02G158600	C5	-1.03	3.15	-1.03	LEA14-A	Late embryogenesis abundant protein Lea14-A OS=Gossypium hirsutum GN=LEA14-A PE=2 SV=1
MSTRG.8101	TraesCS2B02G319700	C5	-1.3	-0.84	-1.3	SBT1.7	Subtilisin-like protease SBT1.7 OS=Arabidopsis thaliana GN=SBT1.7 PE=1 SV=1
TraesCS4A02G076600	TraesCS4A02G076600	C5	-2.52	-0.83	-2.59	HRPN	Peroxidase N OS=Armoracia rusticana GN=HRPN PE=2 SV=1
MSTRG.30758	TraesCS6D02G185000	C5	-0.72	4.15	-0.92	PHB3	Prohibitin-3, mitochondrial OS=Arabidopsis thaliana GN=PHB3 PE=1 SV=1;Prohibitin-3, mitochondrial OS=Arabidopsis thaliana GN=PHB3 PE=1 SV=1;Prohibitin-3, mitochondrial OS=Arabidopsis thaliana GN=PHB3 PE=1 SV=1
MSTRG.5158	TraesCS2A02G048800	C5	-2.8	-0.9	-2.88	NA	NA
TraesCS3B02G393800	TraesCS3B02G393800	C5	-0.31	2.89	-0.45	NA	NA
MSTRG.10578	TraesCS2D02G417100	C5	0.08	4.34	-0.13	NA	NA
MSTRG.34716	MSTRG.34716	C5	-1.2	6.63	-1.55	NA	NA
MSTRG.37106	MSTRG.37106	C5	0.23	2.37	0.13	NA	NA
MSTRG.31988	TraesCS7A02G178500	C5	-1.25	0.82	-1.3	EXO	Protein EXORDIUM OS=Arabidopsis thaliana GN=EXO PE=2 SV=1;Protein EXORDIUM OS=Arabidopsis thaliana GN=EXO PE=2 SV=1
MSTRG.33042	TraesCS7A02G477100	C5	-2.25	-1.63	-2.26	PER70	Peroxidase 70 OS=Zea mays GN=PER70 PE=1 SV=1
MSTRG.22189	TraesCS5A02G208900	C5	-0.17	3	-0.26	RCOM_1506700	Probable aspartyl aminopeptidase OS=Ricinus communis GN=RCOM_1506700 PE=2 SV=2;Probable aspartyl aminopeptidase OS=Ricinus communis GN=RCOM_1506700 PE=2 SV=2
MSTRG.25308	TraesCS5D02G005800	C5	-2	-0.89	-2.04	Os01g0103600	Probable 3-beta-hydroxysteroid-Delta(8),Delta(7)-isomerase OS=Oryza sativa subsp. japonica GN=Os01g0103600 PE=2 SV=1
MSTRG.25423	TraesCS5D02G041400	C5	0.29	4.21	-0.12	NA	NA
MSTRG.21937	TraesCS5A02G149600	C5	0.4	2.38	0.2	GLT2	Crocetin glucosyltransferase 2 OS=Crocus sativus GN=GLT2 PE=1 SV=1
MSTRG.22099	MSTRG.22099	C5	-2.02	-0.11	-2.21	OLE16	Oleosin Zm-I OS=Zea mays GN=OLE16 PE=2 SV=2
MSTRG.25029	TraesCS5B02G480900	C5	0.06	1.72	-0.11	NAC68;NAC67	NAC domain-containing protein 68 OS=Oryza sativa subsp. japonica GN=NAC68 PE=2 SV=1;NAC domain-containing protein 67 OS=Oryza sativa subsp. japonica GN=NAC67 PE=2 SV=1
MSTRG.8763	TraesCS2B02G516600	C5	0.18	1.67	0.02	NA	NA
TraesCS6A02G378600	TraesCS6A02G378600	C5	-1.6	-0.47	-1.73	NAC079	NAC domain-containing protein 79 OS=Arabidopsis thaliana GN=NAC079 PE=2 SV=1
MSTRG.28941	TraesCS6B02G122200	C5	-1.18	-0.37	-1.27	NA	NA
MSTRG.34793	MSTRG.34793	C5	-2.57	2.73	-3.15	APG	Anther-specific proline-rich protein APG OS=Arabidopsis thaliana GN=APG PE=2 SV=2
MSTRG.29965	TraesCS6B02G383800	C5	-0.36	4.51	-0.96	DHN3	Dehydrin DHN3 OS=Hordeum vulgare GN=DHN3 PE=2 SV=1
MSTRG.33503	TraesCS7B02G096300	C5	-0.96	3.89	-1.56	GSTF1	Probable glutathione S-transferase GSTF1 OS=Oryza sativa subsp. japonica GN=GSTF1 PE=1 SV=2
MSTRG.28697	TraesCS6B02G011800	C5	-0.4	2.54	-0.73	-	RuBisCO large subunit-binding protein subunit beta, chloroplastic OS=Pisum sativum PE=1 SV=2;RuBisCO large subunit-binding protein subunit beta, chloroplastic OS=Pisum sativum PE=1 SV=2
MSTRG.29493	TraesCS6B02G265300	C5	0.03	3.68	-0.38	Os02g0641800	DEAD-box ATP-dependent RNA helicase 8 OS=Oryza sativa subsp. japonica GN=Os02g0641800 PE=2 SV=2;DEAD-box ATP-dependent RNA helicase 8 OS=Oryza sativa subsp. japonica GN=Os02g0641800 PE=2 SV=2
MSTRG.13306	TraesCS3B02G147000	C5	-0.05	2.19	-0.31	NA	NA
MSTRG.5115	TraesCS2A02G033900	C5	4.35	4.81	4.3	-	Horcolin OS=Hordeum vulgare var. distichum PE=1 SV=2
TraesCS6D02G012400	TraesCS6D02G012400	C5	-1.95	-0.59	-2.11	At3g30340	WAT1-related protein At3g30340 OS=Arabidopsis thaliana GN=At3g30340 PE=2 SV=1
MSTRG.6494	TraesCS2A02G415700	C5	-1.84	-0.85	-1.89	NA	NA
MSTRG.29132	TraesCS6B02G182500	C5	-1.03	7.58	-1.5	BZIP9	Basic leucine zipper 9 OS=Arabidopsis thaliana GN=BZIP9 PE=1 SV=1;Basic leucine zipper 9 OS=Arabidopsis thaliana GN=BZIP9 PE=1 SV=1;Basic leucine zipper 9 OS=Arabidopsis thaliana GN=BZIP9 PE=1 SV=1;Basic leucine zipper 9 OS=Arabidopsis thaliana GN=BZIP9 PE=1 SV=1;Basic leucine zipper 9 OS=Arabidopsis thaliana GN=BZIP9 PE=1 SV=1
MSTRG.36945	TraesCSU02G146600	C5	-1.93	3.55	-2.24	Os12g0628600	Thaumatin-like protein OS=Oryza sativa subsp. japonica GN=Os12g0628600 PE=1 SV=1
MSTRG.9036	MSTRG.9036	C5	-2.15	-0.52	-2.24	NA	NA
TraesCS3B02G016400	TraesCS3B02G016400	C5	-2.39	6.26	-2.87	WSD1	O-acyltransferase WSD1 OS=Arabidopsis thaliana GN=WSD1 PE=2 SV=1;O-acyltransferase WSD1 OS=Arabidopsis thaliana GN=WSD1 PE=2 SV=1
MSTRG.24598	TraesCS5B02G362500	C5	-0.37	2.37	-0.54	OSR8	Hydrophobic protein OSR8 OS=Oryza sativa subsp. japonica GN=OSR8 PE=3 SV=1
MSTRG.34835	MSTRG.34835	C5	-1.07	7.05	-1.58	NA	NA
MSTRG.32960	TraesCS7A02G452100	C5	-1.63	-0.63	-1.69	NA	NA
MSTRG.15905	TraesCS3D02G285100	C5	-1.59	-0.23	-1.67	ABCB8	Putative ABC transporter B family member 8 OS=Arabidopsis thaliana GN=ABCB8 PE=5 SV=1;Putative ABC transporter B family member 8 OS=Arabidopsis thaliana GN=ABCB8 PE=5 SV=1;Putative ABC transporter B family member 8 OS=Arabidopsis thaliana GN=ABCB8 PE=5 SV=1
TraesCS7D02G317300	TraesCS7D02G317300	C5	-1.19	0.12	-1.27	Gba2	Non-lysosomal glucosylceramidase OS=Rattus norvegicus GN=Gba2 PE=2 SV=2;Non-lysosomal glucosylceramidase OS=Rattus norvegicus GN=Gba2 PE=2 SV=2
MSTRG.30289	MSTRG.30289	C5	-2.7	-1.22	-2.8	NA	NA
MSTRG.22423	TraesCS5A02G281700	C5	-1.61	1.21	-1.8	-	Subtilisin-chymotrypsin inhibitor-2A OS=Hordeum vulgare PE=1 SV=2
MSTRG.25360	MSTRG.25360	C5	-2.31	-0.58	-2.42	NA	NA
MSTRG.36834	MSTRG.36834	C5	-3.33	-2.11	-3.42	NA	NA
MSTRG.26369	TraesCS5D02G277400	C5	-1.66	-0.95	-1.72	CCR1	Cinnamoyl-CoA reductase 1 OS=Arabidopsis thaliana GN=CCR1 PE=1 SV=1;Cinnamoyl-CoA reductase 1 OS=Arabidopsis thaliana GN=CCR1 PE=1 SV=1
MSTRG.13899	TraesCS3B02G290300	C5	-0.06	1.22	-0.18	ABCB4	ABC transporter B family member 4 OS=Arabidopsis thaliana GN=ABCB4 PE=1 SV=1;ABC transporter B family member 4 OS=Arabidopsis thaliana GN=ABCB4 PE=1 SV=1
MSTRG.4967	TraesCS1D02G427000	C5	-1.8	-0.18	-1.95	RL3	Protein RADIALIS-like 3 OS=Arabidopsis thaliana GN=RL3 PE=2 SV=1
MSTRG.32749	TraesCS7A02G381700	C5	-1.13	-0.19	-1.23	NPF8.3	Protein NRT1/ PTR FAMILY 8.3 OS=Arabidopsis thaliana GN=NPF8.3 PE=1 SV=1;Protein NRT1/ PTR FAMILY 8.3 OS=Arabidopsis thaliana GN=NPF8.3 PE=1 SV=1
MSTRG.8698	TraesCS2B02G490700	C5	-0.23	3.15	-0.56	GLO3	Peroxisomal (S)-2-hydroxy-acid oxidase GLO3 OS=Oryza sativa subsp. indica GN=GLO3 PE=3 SV=1;Peroxisomal (S)-2-hydroxy-acid oxidase GLO3 OS=Oryza sativa subsp. indica GN=GLO3 PE=3 SV=1;Peroxisomal (S)-2-hydroxy-acid oxidase GLO3 OS=Oryza sativa subsp. indica GN=GLO3 PE=3 SV=1;Peroxisomal (S)-2-hydroxy-acid oxidase GLO3 OS=Oryza sativa subsp. indica GN=GLO3 PE=3 SV=1
MSTRG.5235	TraesCS2A02G092700	C5	-0.16	2.66	-0.43	ACR2	ACT domain-containing protein ACR2 OS=Arabidopsis thaliana GN=ACR2 PE=3 SV=1;ACT domain-containing protein ACR2 OS=Arabidopsis thaliana GN=ACR2 PE=3 SV=1;ACT domain-containing protein ACR2 OS=Arabidopsis thaliana GN=ACR2 PE=3 SV=1;ACT domain-containing protein ACR2 OS=Arabidopsis thaliana GN=ACR2 PE=3 SV=1
TraesCS4A02G137000	TraesCS4A02G137000	C5	-2.92	0.73	-3.28	At3g08860	Alanine--glyoxylate aminotransferase 2 homolog 3, mitochondrial OS=Arabidopsis thaliana GN=At3g08860 PE=2 SV=1
MSTRG.26691	TraesCS5D02G387200	C5	-2.51	-0.66	-2.66	LRX6	Leucine-rich repeat extensin-like protein 6 OS=Arabidopsis thaliana GN=LRX6 PE=2 SV=1
MSTRG.33817	TraesCS7B02G177400	C5	0.23	1.27	0.14	NA	NA
MSTRG.11233	MSTRG.11233	C5	0.13	2.37	-0.05	NA	NA
MSTRG.250	TraesCS1A02G076100	C5	-0.09	2.34	-0.28	GLB	Nitrogen regulatory protein P-II homolog OS=Oryza sativa subsp. japonica GN=GLB PE=2 SV=1;Nitrogen regulatory protein P-II homolog OS=Oryza sativa subsp. japonica GN=GLB PE=2 SV=1;Nitrogen regulatory protein P-II homolog OS=Oryza sativa subsp. japonica GN=GLB PE=2 SV=1
TraesCS4A02G440700	TraesCS4A02G440700	C5	-2.71	-0.33	-2.9	NPF2.3	Protein NRT1/ PTR FAMILY 2.3 OS=Arabidopsis thaliana GN=NPF2.3 PE=2 SV=1
MSTRG.32122	TraesCS7A02G222500	C5	-0.1	2.88	-0.33	HVA22	Protein HVA22 OS=Hordeum vulgare GN=HVA22 PE=2 SV=1;Protein HVA22 OS=Hordeum vulgare GN=HVA22 PE=2 SV=1
TraesCS4D02G005600	TraesCS4D02G005600	C5	-2.09	-0.45	-2.21	At1g06620	1-aminocyclopropane-1-carboxylate oxidase homolog 1 OS=Arabidopsis thaliana GN=At1g06620 PE=2 SV=1
MSTRG.10326	MSTRG.10326	C5	-0.45	1.84	-0.61	NA	NA
MSTRG.12311	TraesCS3A02G337100	C5	-1.41	2.95	-1.72	RER3	Protein RETICULATA-RELATED 3, chloroplastic OS=Arabidopsis thaliana GN=RER3 PE=1 SV=1;Protein RETICULATA-RELATED 3, chloroplastic OS=Arabidopsis thaliana GN=RER3 PE=1 SV=1;Protein RETICULATA-RELATED 3, chloroplastic OS=Arabidopsis thaliana GN=RER3 PE=1 SV=1;Protein RETICULATA-RELATED 3, chloroplastic OS=Arabidopsis thaliana GN=RER3 PE=1 SV=1
MSTRG.12951	TraesCS3B02G006900	C5	-0.96	1.36	-1.52	WAT1	Protein WALLS ARE THIN 1 OS=Arabidopsis thaliana GN=WAT1 PE=1 SV=1
MSTRG.22129	TraesCS5A02G191000	C5	-1.43	-0.76	-1.59	NA	NA
MSTRG.30116	TraesCS6B02G429300	C5	-2.04	-1.38	-2.19	Os11g0303600	Flavonoid O-methyltransferase-like protein Os11g0303600 OS=Oryza sativa subsp. japonica GN=Os11g0303600 PE=2 SV=1
MSTRG.15199	TraesCS3D02G120200	C5	-1.78	-0.83	-2.02	UGT75L6	Crocetin glucosyltransferase, chloroplastic OS=Gardenia jasminoides GN=UGT75L6 PE=1 SV=1
MSTRG.1125	TraesCS1A02G287000	C5	1.89	2.93	1.63	NA	NA
MSTRG.25047	TraesCS5B02G486300	C5	0.05	1.39	-0.29	mipp1	Multiple inositol polyphosphate phosphatase 1 OS=Dictyostelium discoideum GN=mipp1 PE=1 SV=1
TraesCS6B02G175900	TraesCS6B02G175900	C5	-1.95	-0.65	-2.27	At2g23060	Probable N-acetyltransferase HLS1-like OS=Arabidopsis thaliana GN=At2g23060 PE=2 SV=1
TraesCS3D02G029100	TraesCS3D02G029100	C5	-0.07	2.95	-0.85	RPP13L3	Putative disease resistance RPP13-like protein 3 OS=Arabidopsis thaliana GN=RPP13L3 PE=3 SV=1
TraesCS3D02G217800	TraesCS3D02G217800	C5	-1.76	-0.35	-2.12	-	Transcription factor MYB1R1 OS=Solanum tuberosum PE=2 SV=1;Transcription factor MYB1R1 OS=Solanum tuberosum PE=2 SV=1
MSTRG.17957	TraesCS4A02G325200	C5	-2.13	-0.39	-2.57	NA	NA
MSTRG.5389	TraesCS2A02G139000	C5	-0.02	5.43	-1.41	NA;sti1;	NA;Protein STIP1 homolog OS=Dictyostelium discoideum GN=sti1 PE=3 SV=1;Protein STIP1 homolog OS=Dictyostelium discoideum GN=sti1 PE=3 SV=1;Protein STIP1 homolog OS=Dictyostelium discoideum GN=sti1 PE=3 SV=1;NA
MSTRG.37050	MSTRG.37050	C5	-0.13	2.13	-0.79	NA	NA
MSTRG.19289	TraesCS4B02G211500	C5	0.15	3	-0.69	SPBC2A9.03	Uncharacterized WD repeat-containing protein C2A9.03 OS=Schizosaccharomyces pombe (strain 972 / ATCC 24843) GN=SPBC2A9.03 PE=3 SV=2;Uncharacterized WD repeat-containing protein C2A9.03 OS=Schizosaccharomyces pombe (strain 972 / ATCC 24843) GN=SPBC2A9.03 PE=3 SV=2;Uncharacterized WD repeat-containing protein C2A9.03 OS=Schizosaccharomyces pombe (strain 972 / ATCC 24843) GN=SPBC2A9.03 PE=3 SV=2
TraesCS7B02G221400	TraesCS7B02G221400	C5	-1.17	-0.02	-1.5	Gba2	Non-lysosomal glucosylceramidase OS=Rattus norvegicus GN=Gba2 PE=2 SV=2
MSTRG.2315	TraesCS1B02G194900	C5	-0.97	-0.07	-1.24	GSTU17	Glutathione S-transferase U17 OS=Arabidopsis thaliana GN=GSTU17 PE=2 SV=1
MSTRG.16682	TraesCS3D02G530300	C5	-1.52	-0.89	-1.72	DI19-5	Protein DEHYDRATION-INDUCED 19 homolog 5 OS=Oryza sativa subsp. japonica GN=DI19-5 PE=2 SV=1;Protein DEHYDRATION-INDUCED 19 homolog 5 OS=Oryza sativa subsp. japonica GN=DI19-5 PE=2 SV=1
MSTRG.7217	TraesCS2B02G107400	C5	1.53	3.2	1.02	ACR2	ACT domain-containing protein ACR2 OS=Arabidopsis thaliana GN=ACR2 PE=3 SV=1;ACT domain-containing protein ACR2 OS=Arabidopsis thaliana GN=ACR2 PE=3 SV=1;ACT domain-containing protein ACR2 OS=Arabidopsis thaliana GN=ACR2 PE=3 SV=1
MSTRG.13019	TraesCS3B02G036400	C5	3.17	5.65	2.48	-	Bowman-Birk type proteinase inhibitor II-4 (Fragment) OS=Triticum aestivum PE=1 SV=1;Bowman-Birk type proteinase inhibitor II-4 (Fragment) OS=Triticum aestivum PE=1 SV=1
MSTRG.31350	TraesCS6D02G333600	C5	0.36	3.41	-0.49	DHN3	Dehydrin DHN3 OS=Hordeum vulgare GN=DHN3 PE=2 SV=1
MSTRG.22173	TraesCS5A02G203400	C5	-1.26	-0.53	-1.47	VIT1.2	Vacuolar iron transporter 1.2 OS=Oryza sativa subsp. japonica GN=VIT1.2 PE=3 SV=2
MSTRG.32244	TraesCS7A02G254200	C5	0.16	1.45	-0.21	NA	NA
MSTRG.14257	TraesCS3B02G381800	C5	0.16	1.78	-0.29	NA	NA
MSTRG.27681	TraesCS6A02G153100	C5	-1.36	-1.03	-1.46	UVR8	Ultraviolet-B receptor UVR8 OS=Arabidopsis thaliana GN=UVR8 PE=1 SV=1
MSTRG.18055	MSTRG.18055	C5	-1.98	-0.52	-2.39	NA	NA
MSTRG.29719	TraesCS6B02G316900	C5	-1.67	-0.29	-2.06	FLA2	Fasciclin-like arabinogalactan protein 2 OS=Arabidopsis thaliana GN=FLA2 PE=1 SV=1
MSTRG.2567	MSTRG.2567	C5	-1.25	-0.25	-1.51	SBT1.4	Subtilisin-like protease SBT1.4 OS=Arabidopsis thaliana GN=SBT1.4 PE=2 SV=1
MSTRG.8523	TraesCS2B02G435900	C5	-1.61	-0.03	-2.03	NUDT8	Nudix hydrolase 8 OS=Arabidopsis thaliana GN=NUDT8 PE=2 SV=2
TraesCS5A02G547600	TraesCS5A02G547600	C5	-1.53	-0.01	-1.94	NA	NA
MSTRG.8319	MSTRG.8319	C5	-0.85	5.63	-2.62	NA	NA
MSTRG.31773	TraesCS7A02G090300	C5	0.14	2.59	-0.54	NA	NA
MSTRG.7671	TraesCS2B02G225900	C5	0.16	1.78	-0.29	PIP2-1	Probable aquaporin PIP2-1 OS=Oryza sativa subsp. japonica GN=PIP2-1 PE=2 SV=1;Aquaporin PIP2-1 OS=Zea mays GN=PIP2-1 PE=1 SV=2
MSTRG.26909	TraesCS5D02G441300	C5	-1.98	-0.92	-2.27	NA	NA
TraesCS4A02G469700	TraesCS4A02G469700	C5	-1.76	-0.47	-2.11	CYP76B10	Geraniol 8-hydroxylase OS=Swertia mussotii GN=CYP76B10 PE=1 SV=1
MSTRG.18056	TraesCS4A02G358300	C5	-1.83	0.19	-2.29	LAC4	Laccase-4 OS=Oryza sativa subsp. japonica GN=LAC4 PE=2 SV=1
MSTRG.20490	TraesCS4D02G142100	C5	-1.19	-0.7	-1.3	XIPI	Xylanase inhibitor protein 1 OS=Triticum aestivum GN=XIPI PE=1 SV=2;Xylanase inhibitor protein 1 OS=Triticum aestivum GN=XIPI PE=1 SV=2;Xylanase inhibitor protein 1 OS=Triticum aestivum GN=XIPI PE=1 SV=2;Xylanase inhibitor protein 1 OS=Triticum aestivum GN=XIPI PE=1 SV=2
MSTRG.29676	MSTRG.29676	C5	-2.13	-0.25	-2.55	NA	NA
MSTRG.15922	TraesCS3D02G288100	C5	-1.38	-0.3	-1.6	NAKR2	Protein SODIUM POTASSIUM ROOT DEFECTIVE 2 OS=Arabidopsis thaliana GN=NAKR2 PE=2 SV=1
MSTRG.4270	TraesCS1D02G235100	C5	-2.18	-1.36	-2.35	SRC2	Protein SRC2 OS=Glycine max GN=SRC2 PE=2 SV=1
MSTRG.19746	TraesCS4B02G334700	C5	-2.09	-1.02	-2.3	nep1	Aspartic proteinase nepenthesin-1 OS=Nepenthes gracilis GN=nep1 PE=1 SV=1
MSTRG.31652	TraesCS7A02G040900	C5	-1.17	0.72	-1.54	SUS1	Sucrose synthase 1 OS=Oryza sativa subsp. japonica GN=SUS1 PE=1 SV=1;Sucrose synthase 1 OS=Oryza sativa subsp. japonica GN=SUS1 PE=1 SV=1;Sucrose synthase 1 OS=Oryza sativa subsp. japonica GN=SUS1 PE=1 SV=1
MSTRG.27163	TraesCS5D02G525400	C5	-1.5	-0.09	-1.79	NA	NA
MSTRG.3616	TraesCS1D02G076600	C5	-1.33	-0.4	-1.52	ANN5	Annexin D5 OS=Arabidopsis thaliana GN=ANN5 PE=2 SV=2
MSTRG.34770	MSTRG.34770	C5	-0.66	6.24	-2.08	NA	NA
MSTRG.27026	TraesCS5D02G481200	C5	0.18	2.13	-0.22	NAC67	NAC domain-containing protein 67 OS=Oryza sativa subsp. japonica GN=NAC67 PE=2 SV=1
MSTRG.31346	TraesCS6D02G333000	C5	1.56	5.3	0.8	DHN3	Dehydrin DHN3 OS=Hordeum vulgare GN=DHN3 PE=2 SV=1
MSTRG.13784	TraesCS3B02G261300	C5	0.09	5.08	-0.85	NA	NA
MSTRG.12982	TraesCS3B02G017500	C5	0.36	1.79	0.09	NA	NA
TraesCS2D02G048300	TraesCS2D02G048300	C5	-2.15	-1.02	-2.37	NA	NA
MSTRG.26655	MSTRG.26655	C5	1.06	3.62	0.56	NA	NA
MSTRG.27304	TraesCS6A02G004600	C5	0.02	3.26	-0.6	NA	NA
MSTRG.36980	MSTRG.36980	C5	-2.46	2.41	-3.13	APG	Anther-specific proline-rich protein APG OS=Arabidopsis thaliana GN=APG PE=2 SV=2
TraesCS3D02G385700	TraesCS3D02G385700	C5	-1.45	-0.21	-1.62	NPF8.3	Protein NRT1/ PTR FAMILY 8.3 OS=Arabidopsis thaliana GN=NPF8.3 PE=1 SV=1
MSTRG.26107	TraesCS5D02G201100	C5	-2.13	-1.27	-2.26	SDH2-2	Succinate dehydrogenase [ubiquinone] iron-sulfur subunit 2, mitochondrial OS=Oryza sativa subsp. japonica GN=SDH2-2 PE=1 SV=1;Succinate dehydrogenase [ubiquinone] iron-sulfur subunit 2, mitochondrial OS=Oryza sativa subsp. japonica GN=SDH2-2 PE=1 SV=1
MSTRG.31657	TraesCS7A02G042200	C5	-1.69	2.38	-2.31	MIK2	MDIS1-interacting receptor like kinase 2 OS=Arabidopsis thaliana GN=MIK2 PE=1 SV=3
MSTRG.19355	TraesCS4B02G228000	C5	0.53	2.31	0.26	ERD7	Protein EARLY-RESPONSIVE TO DEHYDRATION 7, chloroplastic OS=Arabidopsis thaliana GN=ERD7 PE=1 SV=1
MSTRG.34165	TraesCS7B02G251600	C5	1.7	3.38	1.45	CYP93A3	Cytochrome P450 93A3 OS=Glycine max GN=CYP93A3 PE=2 SV=1
MSTRG.13865	TraesCS3B02G283000	C5	0.91	7.95	-0.1	NA	NA
MSTRG.22826	TraesCS5A02G402900	C5	1.28	2.64	1.09	NA	NA
MSTRG.34506	TraesCS7B02G351900	C5	-1.81	-1.09	-1.92	NA	NA
MSTRG.23871	TraesCS5B02G141400	C5	-1.63	-0.67	-1.79	MIF1	Mini zinc finger protein 1 OS=Oryza sativa subsp. indica GN=MIF1 PE=3 SV=1
MSTRG.26731	TraesCS5D02G398000	C5	-2.26	-1.14	-2.44	NPF4.6	Protein NRT1/ PTR FAMILY 4.6 OS=Arabidopsis thaliana GN=NPF4.6 PE=1 SV=1
MSTRG.35318	TraesCS7D02G172400	C5	-1.3	-0.64	-1.41	At5g40670	Cystinosin homolog OS=Arabidopsis thaliana GN=At5g40670 PE=2 SV=1;Cystinosin homolog OS=Arabidopsis thaliana GN=At5g40670 PE=2 SV=1
TraesCS4A02G236200	TraesCS4A02G236200	C5	-1.58	-0.08	-1.81	LBD37	LOB domain-containing protein 37 OS=Arabidopsis thaliana GN=LBD37 PE=2 SV=1
MSTRG.30082	TraesCS6B02G419700	C5	-0.15	1.88	-0.47	NA	NA
MSTRG.31788	TraesCS7A02G095200	C5	-1.31	0.63	-1.62	NPF8.3	Protein NRT1/ PTR FAMILY 8.3 OS=Arabidopsis thaliana GN=NPF8.3 PE=1 SV=1
MSTRG.11982	TraesCS3A02G260200	C5	-0.43	3.96	-1.19	-	26 kDa endochitinase 1 OS=Hordeum vulgare PE=2 SV=4
MSTRG.15578	TraesCS3D02G209500	C5	-1.11	-0.26	-1.26	HIPP20	Heavy metal-associated isoprenylated plant protein 20 OS=Arabidopsis thaliana GN=HIPP20 PE=1 SV=1;Heavy metal-associated isoprenylated plant protein 20 OS=Arabidopsis thaliana GN=HIPP20 PE=1 SV=1
MSTRG.32844	MSTRG.32844	C5	-0.36	8.68	-1.93	NA	NA
TraesCS3A02G373600	TraesCS3A02G373600	C5	-1.56	2.93	-2.37	CHIT3	Acidic endochitinase OS=Vitis vinifera GN=CHIT3 PE=2 SV=1
TraesCS6D02G009700	TraesCS6D02G009700	C5	-1.46	0.3	-1.78	SWEET14	Bidirectional sugar transporter SWEET14 OS=Oryza sativa subsp. indica GN=SWEET14 PE=2 SV=1
MSTRG.32428	MSTRG.32428	C5	0.2	3.09	-0.31	NA	NA
MSTRG.6523	MSTRG.6523	C5	0.21	2.71	-0.23	NA	NA
MSTRG.20700	TraesCS4D02G186100	C6	-1.25	3.86	3.03	OEP162	Outer envelope pore protein 16-2, chloroplastic OS=Arabidopsis thaliana GN=OEP162 PE=2 SV=1;Outer envelope pore protein 16-2, chloroplastic OS=Arabidopsis thaliana GN=OEP162 PE=2 SV=1
TraesCS1A02G398300	TraesCS1A02G398300	C6	-1.45	0.34	0.05	HIP1	Probable E3 ubiquitin-protein ligase HIP1 OS=Oryza sativa subsp. japonica GN=HIP1 PE=1 SV=2;Probable E3 ubiquitin-protein ligase HIP1 OS=Oryza sativa subsp. japonica GN=HIP1 PE=1 SV=2;Probable E3 ubiquitin-protein ligase HIP1 OS=Oryza sativa subsp. japonica GN=HIP1 PE=1 SV=2;Probable E3 ubiquitin-protein ligase HIP1 OS=Oryza sativa subsp. japonica GN=HIP1 PE=1 SV=2;Probable E3 ubiquitin-protein l…
MSTRG.26211	MSTRG.26211	C6	-1.26	0.25	-0.02	CAF1-7	Probable CCR4-associated factor 1 homolog 7 OS=Arabidopsis thaliana GN=CAF1-7 PE=2 SV=2
TraesCS3A02G139600	TraesCS3A02G139600	C6	-1.23	0.4	0.11	NA	NA
TraesCS4D02G243000	TraesCS4D02G243000	C6	-2.94	1.13	0.44	HSP70-8	Heat shock 70 kDa protein 8 OS=Arabidopsis thaliana GN=HSP70-8 PE=1 SV=1
MSTRG.16314	TraesCS3D02G390900	C6	-2.26	-0.62	-0.9	NA	NA
MSTRG.27171	TraesCS5D02G529200	C6	-2.28	-1.44	-1.58	HSD5	11-beta-hydroxysteroid dehydrogenase-like 5 OS=Arabidopsis thaliana GN=HSD5 PE=2 SV=1
MSTRG.37258	MSTRG.37258	C6	-2.55	1.14	0.5	NA	NA
MSTRG.5062	MSTRG.5062	C6	-0.51	1.76	1.23	NA	NA
MSTRG.30453	TraesCS6D02G100500	C6	-1.31	4.81	3.44	NA	NA
MSTRG.15767	TraesCS3D02G254100	C6	0.12	3.63	2.83	NA	NA
MSTRG.24904	TraesCS5B02G442000	C6	-2.53	1.4	0.51	NA	NA
MSTRG.21683	TraesCS5A02G090600	C6	-2.62	1.37	0.51	NA	NA
MSTRG.8226	TraesCS2B02G357900	C6	-1.99	1.31	0.6	PCM	Protein-L-isoaspartate O-methyltransferase OS=Triticum aestivum GN=PCM PE=1 SV=1;Protein-L-isoaspartate O-methyltransferase OS=Triticum aestivum GN=PCM PE=1 SV=1
MSTRG.8970	MSTRG.8970	C6	-2.49	1.06	0.27	At3g26840	Acyltransferase-like protein At3g26840, chloroplastic OS=Arabidopsis thaliana GN=At3g26840 PE=2 SV=1;Acyltransferase-like protein At3g26840, chloroplastic OS=Arabidopsis thaliana GN=At3g26840 PE=2 SV=1
TraesCS2D02G048000	TraesCS2D02G048000	C6	-3.6	-2.02	-2.37	NA	NA
TraesCS5A02G002400	TraesCS5A02G002400	C6	-3.79	-1.39	-1.91	CCD	Carotenoid 9,10(9',10')-cleavage dioxygenase OS=Crocus sativus GN=CCD PE=1 SV=1;Carotenoid 9,10(9',10')-cleavage dioxygenase OS=Crocus sativus GN=CCD PE=1 SV=1
MSTRG.30997	TraesCS6D02G243800	C6	-1.6	-0.59	-0.79	CYP707A5	Abscisic acid 8'-hydroxylase 1 OS=Oryza sativa subsp. indica GN=CYP707A5 PE=2 SV=1
MSTRG.24726	TraesCS5B02G394600	C6	-3.07	-0.97	-1.37	NA	NA;Universal stress protein in QAH/OAS sulfhydrylase 3'region OS=Thermus aquaticus PE=3 SV=1
MSTRG.33904	MSTRG.33904	C6	-0.2	1.51	1.19	NA	NA
MSTRG.24940	TraesCS5B02G449500	C6	-2.92	0.89	0.14	ABCG48	ABC transporter G family member 48 OS=Oryza sativa subsp. japonica GN=ABCG48 PE=3 SV=1
MSTRG.28154	TraesCS6A02G271300	C6	-1.81	-0.4	-0.68	CYP707A5	Abscisic acid 8'-hydroxylase 1 OS=Oryza sativa subsp. indica GN=CYP707A5 PE=2 SV=1
MSTRG.26934	TraesCS5D02G448800	C6	0.9	2.67	2.32	rsgI6	Anti-sigma-I factor RsgI6 OS=Clostridium thermocellum (strain ATCC 27405 / DSM 1237 / NBRC 103400 / NCIMB 10682 / NRRL B-4536 / VPI 7372) GN=rsgI6 PE=1 SV=1
MSTRG.32497	TraesCS7A02G314900	C6	-1.14	0.11	-0.14	NA	NA
MSTRG.8636	TraesCS2B02G471600	C6	-0.11	4.36	3.42	NA	NA
MSTRG.19934	TraesCS4B02G393300	C6	-3.82	-1.55	-2.02	-	Non-specific lipid-transfer protein 2G OS=Triticum aestivum PE=1 SV=2
MSTRG.3022	TraesCS1B02G364000	C6	-3.12	2.13	1.05	NA	NA
MSTRG.19955	TraesCS4B02G397500	C6	0.91	2.76	2.28	GLTP3	Glycolipid transfer protein 3 OS=Arabidopsis thaliana GN=GLTP3 PE=2 SV=1;Glycolipid transfer protein 3 OS=Arabidopsis thaliana GN=GLTP3 PE=2 SV=1;Glycolipid transfer protein 3 OS=Arabidopsis thaliana GN=GLTP3 PE=2 SV=1
MSTRG.15895	TraesCS3D02G283100	C6	-2.32	2.42	1.17	OBAP2B	Oil body-associated protein 2B OS=Zea mays GN=OBAP2B PE=2 SV=1
MSTRG.23206	TraesCS5A02G513200	C6	-2.24	0.13	-0.49	BAM1	Beta-amylase 1, chloroplastic OS=Arabidopsis thaliana GN=BAM1 PE=1 SV=1
MSTRG.2733	TraesCS1B02G283100	C6	-3.79	0.05	-0.95	NA	NA
MSTRG.18513	TraesCS4B02G036300	C6	1.45	4.21	3.47	NA	NA
MSTRG.22341	TraesCS5A02G258900	C6	-0.83	3.57	2.4	NA	NA
MSTRG.22761	TraesCS5A02G389700	C6	-2.94	-2.16	-2.37	-	Universal stress protein in QAH/OAS sulfhydrylase 3'region OS=Thermus aquaticus PE=3 SV=1
MSTRG.11955	TraesCS3A02G253200	C6	-0.2	3.83	2.88	NA	NA
MSTRG.19063	MSTRG.19063	C6	0.01	2.21	1.69	NA	NA
MSTRG.31135	TraesCS6D02G275600	C6	-0.72	3.56	2.52	NA	NA
MSTRG.17238	TraesCS4A02G129100	C6	-1.23	4.39	3.04	LEA1	Late embryogenesis abundant protein 1 OS=Oryza sativa subsp. japonica GN=LEA1 PE=2 SV=1
MSTRG.24072	TraesCS5B02G181700	C6	-2.86	-1.75	-2.02	OLE16	Oleosin Zm-I OS=Zea mays GN=OLE16 PE=2 SV=2
MSTRG.127	TraesCS1A02G030700	C6	0.2	1.98	1.54	NA	NA
MSTRG.34712	MSTRG.34712	C6	-2.64	-0.6	-1.1	NA	NA
MSTRG.23551	TraesCS5B02G075900	C6	-1.31	-0.04	-0.36	At4g33300	Probable disease resistance protein At4g33300 OS=Arabidopsis thaliana GN=At4g33300 PE=2 SV=3
TraesCS5A02G438800	TraesCS5A02G438800	C6	-3.33	-1.46	-1.92	TSJT1	Stem-specific protein TSJT1 OS=Nicotiana tabacum GN=TSJT1 PE=2 SV=1
MSTRG.26309	TraesCS5D02G261000	C6	-1.57	-0.36	-0.66	CSLE6	Cellulose synthase-like protein E6 OS=Oryza sativa subsp. japonica GN=CSLE6 PE=2 SV=1
TraesCS2D02G382300	TraesCS2D02G382300	C6	0.04	2.09	1.57	-	Peroxygenase 1 OS=Avena sativa PE=1 SV=1
MSTRG.22992	MSTRG.22992	C6	-2.51	0.76	-0.06	NA	NA
MSTRG.30421	MSTRG.30421	C6	-3.65	1.17	-0.04	NA	NA
MSTRG.33721	MSTRG.33721	C6	-1.78	2.62	1.51	NA	NA
MSTRG.14366	TraesCS3B02G404600	C6	-1.98	-0.19	-0.74	ABI5	Protein ABSCISIC ACID-INSENSITIVE 5 OS=Arabidopsis thaliana GN=ABI5 PE=1 SV=1;Protein ABSCISIC ACID-INSENSITIVE 5 OS=Arabidopsis thaliana GN=ABI5 PE=1 SV=1
TraesCS5A02G209700	TraesCS5A02G209700	C6	-1.82	3.87	2.15	NA	NA
MSTRG.716	TraesCS1A02G194200	C6	-1.36	0.35	-0.17	NA	NA
MSTRG.758	TraesCS1A02G203600	C6	-0.91	2.01	1.13	Cht8	Chitinase 8 OS=Oryza sativa subsp. japonica GN=Cht8 PE=2 SV=1
MSTRG.36222	TraesCS7D02G417600	C6	-2.43	-0.11	-0.86	Os06g0698300	Probable protein phosphatase 2C 59 OS=Oryza sativa subsp. japonica GN=Os06g0698300 PE=2 SV=1
MSTRG.24849	TraesCS5B02G427100	C6	0.2	1.39	1.01	NA	NA
MSTRG.36121	TraesCS7D02G383300	C6	-2.44	-1.07	-1.5	Os08g0231400	Germin-like protein 8-12 OS=Oryza sativa subsp. japonica GN=Os08g0231400 PE=2 SV=1
MSTRG.22786	MSTRG.22786	C6	-1.21	4.03	2.55	NA	NA
MSTRG.3057	MSTRG.3057	C6	-2.94	0.78	-0.27	NA	NA
MSTRG.10139	TraesCS2D02G301000	C6	-1.24	-0.14	-0.44	CSLH1	Cellulose synthase-like protein H1 OS=Oryza sativa subsp. japonica GN=CSLH1 PE=2 SV=2;Cellulose synthase-like protein H1 OS=Oryza sativa subsp. japonica GN=CSLH1 PE=2 SV=2
MSTRG.24978	TraesCS5B02G462600	C6	-2.15	0.67	-0.12	NA	NA
MSTRG.7596	MSTRG.7596	C6	0.41	2.29	1.73	NA	NA
MSTRG.17197	TraesCS4A02G119900	C6	-1.11	4.49	2.87	OEP162	Outer envelope pore protein 16-2, chloroplastic OS=Arabidopsis thaliana GN=OEP162 PE=2 SV=1;Outer envelope pore protein 16-2, chloroplastic OS=Arabidopsis thaliana GN=OEP162 PE=2 SV=1;Outer envelope pore protein 16-2, chloroplastic OS=Arabidopsis thaliana GN=OEP162 PE=2 SV=1
MSTRG.6322	TraesCS2A02G367200	C6	-2.14	0.04	-0.59	SOP1	Peroxygenase OS=Sesamum indicum GN=SOP1 PE=1 SV=1
MSTRG.1852	MSTRG.1852	C6	-2.15	3.45	1.82	NA	NA
MSTRG.23473	TraesCS5B02G048500	C6	-1.85	1.74	0.69	Os08g0231400	Germin-like protein 8-12 OS=Oryza sativa subsp. japonica GN=Os08g0231400 PE=2 SV=1
MSTRG.22571	TraesCS5A02G329000	C6	-2.34	-0.61	-0.51	-	Defensin-like protein 2 OS=Triticum aestivum PE=1 SV=1
MSTRG.14593	TraesCS3B02G471600	C6	-2.19	-0.01	0.11	GSTU6	Probable glutathione S-transferase GSTU6 OS=Oryza sativa subsp. japonica GN=GSTU6 PE=2 SV=2
MSTRG.30362	TraesCS6D02G065900	C6	0.12	1.01	1.06	GGCT2;2	Gamma-glutamylcyclotransferase 2-2 OS=Arabidopsis thaliana GN=GGCT2;2 PE=1 SV=1
MSTRG.36776	MSTRG.36776	C6	-2.32	-0.32	-0.22	NA	NA
TraesCS5B02G141900	TraesCS5B02G141900	C6	-0.57	1.35	1.43	NAC77	NAC domain-containing protein 77 OS=Oryza sativa subsp. japonica GN=NAC77 PE=2 SV=2
MSTRG.14073	TraesCS3B02G330900	C6	-1.63	-0.35	-0.34	NA	NA
TraesCS6D02G356600	TraesCS6D02G356600	C6	1.66	2.16	2.17	Os05g0567100	Aspartic proteinase oryzasin-1 OS=Oryza sativa subsp. japonica GN=Os05g0567100 PE=2 SV=2;Aspartic proteinase oryzasin-1 OS=Oryza sativa subsp. japonica GN=Os05g0567100 PE=2 SV=2
TraesCS5D02G099100	TraesCS5D02G099100	C6	-2.21	-0.55	-0.5	MYB108	Transcription factor MYB108 OS=Arabidopsis thaliana GN=MYB108 PE=1 SV=1
MSTRG.23501	MSTRG.23501	C6	-0.01	1.08	1.11	NA	NA
MSTRG.340	MSTRG.340	C6	-1.53	0.07	0.12	GST4	Glutathione S-transferase 4 OS=Zea mays GN=GST4 PE=1 SV=2
MSTRG.5470	MSTRG.5470	C6	0.38	1.17	1.25	NA	NA
TraesCS5A02G184300	TraesCS5A02G184300	C6	0.12	1.15	1.25	FMO1	Probable flavin-containing monooxygenase 1 OS=Arabidopsis thaliana GN=FMO1 PE=2 SV=1
MSTRG.12578	TraesCS3A02G408200	C6	-1.73	-0.1	0.06	SWEET1A	Bidirectional sugar transporter SWEET1a OS=Sorghum bicolor GN=SWEET1A PE=3 SV=1;Bidirectional sugar transporter SWEET1a OS=Sorghum bicolor GN=SWEET1A PE=3 SV=1;Bidirectional sugar transporter SWEET1a OS=Sorghum bicolor GN=SWEET1A PE=3 SV=1
TraesCS2B02G503000	TraesCS2B02G503000	C6	0.83	2.29	2.43	BACOVA_02659	Beta-glucosidase BoGH3B OS=Bacteroides ovatus (strain ATCC 8483 / DSM 1896 / JCM 5824 / NCTC 11153) GN=BACOVA_02659 PE=1 SV=1
MSTRG.7865	MSTRG.7865	C6	-3.37	-1.17	-0.95	NA	NA
MSTRG.24341	TraesCS5B02G260900	C6	-2.73	0.01	0.29	JMJD7	JmjC domain-containing protein 7 OS=Homo sapiens GN=JMJD7 PE=1 SV=1;JmjC domain-containing protein 7 OS=Homo sapiens GN=JMJD7 PE=1 SV=1
MSTRG.27436	TraesCS6A02G068300	C6	0.07	0.95	1.04	GGCT2	Gamma-glutamylcyclotransferase 2-2 OS=Arabidopsis thaliana GN=GGCT2;2 PE=1 SV=1;Gamma-glutamylcyclotransferase 2-2 OS=Arabidopsis thaliana GN=GGCT2;2 PE=1 SV=1;Gamma-glutamylcyclotransferase 2-2 OS=Arabidopsis thaliana GN=GGCT2;2 PE=1 SV=1
MSTRG.36538	TraesCS7D02G541300	C6	-1.59	-0.01	0.11	UP3	Stress-response A/B barrel domain-containing protein UP3 OS=Arabidopsis thaliana GN=UP3 PE=2 SV=1
MSTRG.16353	TraesCS3D02G403300	C6	-1.82	-0.03	0.1	SWEET1A	Bidirectional sugar transporter SWEET1a OS=Sorghum bicolor GN=SWEET1A PE=3 SV=1;Bidirectional sugar transporter SWEET1a OS=Sorghum bicolor GN=SWEET1A PE=3 SV=1
MSTRG.4645	TraesCS1D02G329500	C6	-2.01	1.24	1.48	NA	NA
MSTRG.36582	MSTRG.36582	C6	0.18	1.88	2.03	NA	NA
MSTRG.15780	TraesCS3D02G257400	C6	-3.11	3.14	3.63	UGT88F1	Phloretin 2'-O-glucosyltransferase OS=Malus domestica GN=UGT88F1 PE=1 SV=1
MSTRG.27538	TraesCS6A02G106000	C6	-2.09	0.23	0.41	STR18	Thiosulfate sulfurtransferase 18 OS=Arabidopsis thaliana GN=STR18 PE=1 SV=1;Thiosulfate sulfurtransferase 18 OS=Arabidopsis thaliana GN=STR18 PE=1 SV=1;Thiosulfate sulfurtransferase 18 OS=Arabidopsis thaliana GN=STR18 PE=1 SV=1;Thiosulfate sulfurtransferase 18 OS=Arabidopsis thaliana GN=STR18 PE=1 SV=1;Thiosulfate sulfurtransferase 18 OS=Arabidopsis thaliana GN=STR18 PE=1 SV=1;Thiosulfate sulfurt…
MSTRG.17848	TraesCS4A02G289900	C6	-1.66	-0.76	-0.63	NA	NA
MSTRG.33373	TraesCS7B02G055200	C6	0.13	0.93	1.04	STR18	Thiosulfate sulfurtransferase 18 OS=Arabidopsis thaliana GN=STR18 PE=1 SV=1;Thiosulfate sulfurtransferase 18 OS=Arabidopsis thaliana GN=STR18 PE=1 SV=1;Thiosulfate sulfurtransferase 18 OS=Arabidopsis thaliana GN=STR18 PE=1 SV=1
MSTRG.14551	TraesCS3B02G457100	C6	-0.77	1.97	2.36	NA	NA
MSTRG.28874	TraesCS6B02G099300	C6	-2.03	-0.6	-0.39	NA	NA
MSTRG.22329	TraesCS5A02G253200	C6	-1.62	-0.45	-0.27	CSLE6	Cellulose synthase-like protein E6 OS=Oryza sativa subsp. japonica GN=CSLE6 PE=2 SV=1
MSTRG.13221	TraesCS3B02G126200	C6	-0.17	0.94	1.12	NAC073	NAC domain-containing protein 73 OS=Arabidopsis thaliana GN=NAC073 PE=2 SV=1;NAC domain-containing protein 73 OS=Arabidopsis thaliana GN=NAC073 PE=2 SV=1;NAC domain-containing protein 73 OS=Arabidopsis thaliana GN=NAC073 PE=2 SV=1;NAC domain-containing protein 73 OS=Arabidopsis thaliana GN=NAC073 PE=2 SV=1;NAC domain-containing protein 73 OS=Arabidopsis thaliana GN=NAC073 PE=2 SV=1;NAC domain-con…
TraesCS1B02G129500	TraesCS1B02G129500	C6	-4.26	1.42	2.3	FLA11	Fasciclin-like arabinogalactan protein 11 OS=Arabidopsis thaliana GN=FLA11 PE=2 SV=2
MSTRG.14033	TraesCS3B02G322100	C6	-1.56	0.99	1.28	At1g17710	Inorganic pyrophosphatase 2 OS=Arabidopsis thaliana GN=At1g17710 PE=2 SV=1
MSTRG.28743	MSTRG.28743	C6	0.74	1.59	1.69	NA	NA
MSTRG.19075	TraesCS4B02G167100	C6	-3.37	0.36	0.81	At3g08860	Alanine--glyoxylate aminotransferase 2 homolog 3, mitochondrial OS=Arabidopsis thaliana GN=At3g08860 PE=2 SV=1
MSTRG.10780	TraesCS2D02G489200	C6	-0.07	1.14	1.28	6-FEH	Fructan 6-exohydrolase OS=Triticum aestivum GN=6-FEH PE=1 SV=1;Fructan 6-exohydrolase OS=Triticum aestivum GN=6-FEH PE=1 SV=1;Fructan 6-exohydrolase OS=Triticum aestivum GN=6-FEH PE=1 SV=1
MSTRG.5443	TraesCS2A02G153900	C6	-0.62	1.55	1.82	NA	NA
MSTRG.15917	TraesCS3D02G287100;TraesCS3D02G287000	C6	-1.39	1.12	1.45	At1g17710	Inorganic pyrophosphatase 2 OS=Arabidopsis thaliana GN=At1g17710 PE=2 SV=1;Inorganic pyrophosphatase 2 OS=Arabidopsis thaliana GN=At1g17710 PE=2 SV=1;Inorganic pyrophosphatase 2 OS=Arabidopsis thaliana GN=At1g17710 PE=2 SV=1
MSTRG.29559	TraesCS6B02G282000	C6	-2.26	-0.12	0.16	-	Blue copper protein OS=Pisum sativum PE=2 SV=1
MSTRG.26738	TraesCS5D02G399400	C6	-1.95	-0.97	-0.83	-	Universal stress protein in QAH/OAS sulfhydrylase 3'region OS=Thermus aquaticus PE=3 SV=1;Universal stress protein in QAH/OAS sulfhydrylase 3'region OS=Thermus aquaticus PE=3 SV=1
MSTRG.33341	TraesCS7B02G042500	C6	-1.61	-0.56	-0.41	SRG1	Protein SRG1 OS=Arabidopsis thaliana GN=SRG1 PE=2 SV=1
MSTRG.36804	MSTRG.36804	C6	-0.3	1.49	1.74	NA	NA
MSTRG.25369	TraesCS5D02G026500	C6	-2.14	-1.11	-0.97	-	Late embryogenesis abundant protein D-34 OS=Gossypium hirsutum PE=3 SV=1
MSTRG.28220	TraesCS6A02G285300	C6	-1.41	0.75	1.04	AAP7	Probable amino acid permease 7 OS=Arabidopsis thaliana GN=AAP7 PE=2 SV=1
MSTRG.12868	TraesCS3A02G517100	C6	-1.81	0.33	0.13	PR4A	Wheatwin-1 OS=Triticum aestivum GN=PR4A PE=1 SV=1;Wheatwin-1 OS=Triticum aestivum GN=PR4A PE=1 SV=1;Wheatwin-1 OS=Triticum aestivum GN=PR4A PE=1 SV=1
TraesCS2D02G165100	TraesCS2D02G165100	C6	-1.65	1.02	0.77	UGT88F1	Phloretin 2'-O-glucosyltransferase OS=Malus domestica GN=UGT88F1 PE=1 SV=1
MSTRG.18707	TraesCS4B02G081200	C6	-1.49	0.06	-0.08	At5g05600	Probable 2-oxoglutarate-dependent dioxygenase At5g05600 OS=Arabidopsis thaliana GN=At5g05600 PE=2 SV=1
MSTRG.31443	MSTRG.31443	C6	-2.99	-1.52	-1.65	NA	NA
MSTRG.30648	MSTRG.30648	C6	0.72	2.83	2.59	NA	NA
MSTRG.25504	TraesCS5D02G068400	C6	-1.63	-0.41	-0.54	TCEA1	Tuliposide A-converting enzyme 1, chloroplastic OS=Tulipa gesneriana GN=TCEA1 PE=1 SV=1
MSTRG.5715	TraesCS2A02G218500	C6	0.07	1.5	1.35	NA	NA
MSTRG.8725	TraesCS2B02G503100	C6	-3.21	0.16	-0.32	At3g26840	Acyltransferase-like protein At3g26840, chloroplastic OS=Arabidopsis thaliana GN=At3g26840 PE=2 SV=1;Acyltransferase-like protein At3g26840, chloroplastic OS=Arabidopsis thaliana GN=At3g26840 PE=2 SV=1
MSTRG.16650	TraesCS3D02G521200;TraesCS3D02G521100;TraesCS3D02G521300	C6	-2.72	-1.57	-1.74	CYP81E9;CYP81D1	Isoflavone 3'-hydroxylase (Fragment) OS=Medicago truncatula GN=CYP81E9 PE=1 SV=1;Isoflavone 3'-hydroxylase (Fragment) OS=Medicago truncatula GN=CYP81E9 PE=1 SV=1;Cytochrome P450 81D1 OS=Arabidopsis thaliana GN=CYP81D1 PE=2 SV=1;Cytochrome P450 81D1 OS=Arabidopsis thaliana GN=CYP81D1 PE=2 SV=1;Cytochrome P450 81D1 OS=Arabidopsis thaliana GN=CYP81D1 PE=2 SV=1
MSTRG.678	TraesCS1A02G186600	C6	-3.27	-1.65	-1.89	GSTU6	Probable glutathione S-transferase GSTU6 OS=Oryza sativa subsp. japonica GN=GSTU6 PE=2 SV=2
MSTRG.37273	MSTRG.37273	C6	-1.85	2.48	1.87	ART3	Putative uncharacterized protein ART3 OS=Saccharomyces cerevisiae (strain ATCC 204508 / S288c) GN=ART3 PE=5 SV=1
MSTRG.17962	TraesCS4A02G326600	C6	0.67	1.12	1.06	At5g65660	Uncharacterized protein At5g65660 OS=Arabidopsis thaliana GN=At5g65660 PE=2 SV=1
MSTRG.9401	TraesCS2D02G126500	C6	-0.47	1.94	1.6	NA	NA
MSTRG.33196	TraesCS7A02G548100	C6	-2.5	-0.93	-1.15	-	26 kDa endochitinase 2 OS=Hordeum vulgare PE=1 SV=1
MSTRG.1531	TraesCS1A02G406300	C6	-1.54	-0.38	-0.54	ISU1	Iron-sulfur cluster assembly protein 1 OS=Arabidopsis thaliana GN=ISU1 PE=2 SV=1
TraesCS3B02G471500	TraesCS3B02G471500	C6	-1.8	-0.51	-0.68	GSTU6	Probable glutathione S-transferase GSTU6 OS=Oryza sativa subsp. japonica GN=GSTU6 PE=2 SV=2
MSTRG.28111	TraesCS6A02G260500	C6	0.58	1.37	1.28	-	Alpha-amylase/trypsin inhibitor OS=Hordeum vulgare PE=2 SV=1
MSTRG.27039	TraesCS5D02G484900	C6	-1.94	-1.27	-1.35	CYP71C4	indole-2-monooxygenase OS=Zea mays GN=CYP71C4 PE=1 SV=1
MSTRG.34710	TraesCS7B02G421600	C6	-2.05	-0.8	-0.95	HGGT	Homogentisate geranylgeranyltransferase OS=Triticum aestivum GN=HGGT PE=2 SV=1;Homogentisate geranylgeranyltransferase OS=Triticum aestivum GN=HGGT PE=2 SV=1
MSTRG.10143	TraesCS2D02G301700	C6	-1.33	-0.35	-0.47	SBT1.7	Subtilisin-like protease SBT1.7 OS=Arabidopsis thaliana GN=SBT1.7 PE=1 SV=1
MSTRG.30182	MSTRG.30182	C6	-3.27	-2.22	-2.36	NA	NA
MSTRG.4523	TraesCS1D02G292100	C6	-2.23	-0.78	-0.97	At3g08860	Alanine--glyoxylate aminotransferase 2 homolog 3, mitochondrial OS=Arabidopsis thaliana GN=At3g08860 PE=2 SV=1
MSTRG.28245	TraesCS6A02G293700	C6	0.64	1.17	1.14	KCS5	3-ketoacyl-CoA synthase 5 OS=Arabidopsis thaliana GN=KCS5 PE=2 SV=1
MSTRG.5078	TraesCS2A02G010600	C6	-0.12	1.27	1.19	MED15A	Mediator of RNA polymerase II transcription subunit 15a OS=Arabidopsis thaliana GN=MED15A PE=1 SV=1;Mediator of RNA polymerase II transcription subunit 15a OS=Arabidopsis thaliana GN=MED15A PE=1 SV=1
MSTRG.22365	TraesCS5A02G265500	C6	0.71	1.08	1.06	JMJ30	Lysine-specific demethylase JMJ30 OS=Arabidopsis thaliana GN=JMJ30 PE=1 SV=1;Lysine-specific demethylase JMJ30 OS=Arabidopsis thaliana GN=JMJ30 PE=1 SV=1;Lysine-specific demethylase JMJ30 OS=Arabidopsis thaliana GN=JMJ30 PE=1 SV=1
MSTRG.9130	TraesCS2D02G029800	C6	-2.52	1.97	1.75	GT7	UDP-glucose flavonoid 3-O-glucosyltransferase 7 OS=Fragaria ananassa GN=GT7 PE=1 SV=1
MSTRG.3266	TraesCS1B02G446500	C6	-2.38	-1.32	-1.37	STY8	Serine/threonine-protein kinase STY8 OS=Arabidopsis thaliana GN=STY8 PE=1 SV=2
MSTRG.6421	TraesCS2A02G393800	C6	-1.93	0.21	0.11	NA	NA
TraesCS4D02G361300	TraesCS4D02G361300	C6	-6.6	-2.22	-2.43	HKT8	Cation transporter HKT8 OS=Oryza sativa subsp. indica GN=HKT8 PE=2 SV=2
MSTRG.1991	TraesCS1B02G124100	C6	-2.71	-0.47	-0.64	NA	NA
TraesCS2B02G611600	TraesCS2B02G611600	C6	-4.75	-0.73	-1	At1g25270	WAT1-related protein At1g25270 OS=Arabidopsis thaliana GN=At1g25270 PE=2 SV=1
MSTRG.22098	TraesCS5A02G183300	C6	-1.6	3.83	3.45	-	Pathogenesis-related protein 1 OS=Hordeum vulgare PE=2 SV=1
MSTRG.7112	TraesCS2B02G057900	C6	-2.08	-0.9	-0.98	CYP71C1;CYP71C2;CYP71C4	3-hydroxyindolin-2-one monooxygenase OS=Zea mays GN=CYP71C1 PE=1 SV=1;indolin-2-one monooxygenase OS=Zea mays GN=CYP71C2 PE=1 SV=1;indolin-2-one monooxygenase OS=Zea mays GN=CYP71C2 PE=1 SV=1;indolin-2-one monooxygenase OS=Zea mays GN=CYP71C2 PE=1 SV=1;3-hydroxyindolin-2-one monooxygenase OS=Zea mays GN=CYP71C1 PE=1 SV=1;indolin-2-one monooxygenase OS=Zea mays GN=CYP71C2 PE=1 SV=1;3-hydroxyindoli…
MSTRG.14503	TraesCS3B02G441800	C6	-1.33	0.19	0.18	SWEET1A	Bidirectional sugar transporter SWEET1a OS=Sorghum bicolor GN=SWEET1A PE=3 SV=1;Bidirectional sugar transporter SWEET1a OS=Sorghum bicolor GN=SWEET1A PE=3 SV=1;Bidirectional sugar transporter SWEET1a OS=Sorghum bicolor GN=SWEET1A PE=3 SV=1
MSTRG.36961	TraesCSU02G148200	C6	-4.27	0	0	NA	NA
MSTRG.23319	TraesCS5A02G554300	C6	-4.99	-2	-2.07	-	Non-specific lipid-transfer protein 2G OS=Triticum aestivum PE=1 SV=2
TraesCS7B02G037600	TraesCS7B02G037600	C6	-1.5	-0.83	-0.84	CYP71E1	4-hydroxyphenylacetaldehyde oxime monooxygenase OS=Sorghum bicolor GN=CYP71E1 PE=2 SV=1
MSTRG.15176	MSTRG.15176	C6	-2.13	-0.76	-0.8	NA	NA
MSTRG.24325	TraesCS5B02G257700	C6	-0.76	2.74	2.63	NA	NA
TraesCS2A02G046400	TraesCS2A02G046400	C6	-2.74	-0.92	-0.98	At1g54730	Sugar transporter ERD6-like 5 OS=Arabidopsis thaliana GN=At1g54730 PE=2 SV=2;Sugar transporter ERD6-like 5 OS=Arabidopsis thaliana GN=At1g54730 PE=2 SV=2
MSTRG.18606	TraesCS4B02G053900	C6	-1.86	2.77	0.07	NA	NA
MSTRG.27260	TraesCS5D02G558900	C6	-0.94	3.66	0.98	NA	NA
MSTRG.10908	TraesCS2D02G530600	C6	-0.05	3.16	1.29	CHS1	Chalcone synthase 1 OS=Hordeum vulgare GN=CHS1 PE=3 SV=1
MSTRG.3664	MSTRG.3664	C6	-4.3	-2.01	-3.35	NA	NA
MSTRG.6842	TraesCS2A02G527700	C6	0.05	4.14	1.75	CHS1	Chalcone synthase 1 OS=Hordeum vulgare GN=CHS1 PE=3 SV=1
MSTRG.29557	MSTRG.29557	C6	-1.53	3.76	0.68	NA	NA
MSTRG.5152	TraesCS2A02G048100	C6	-4.47	0.84	-2.26	NA	NA
TraesCS3B02G345800	TraesCS3B02G345800	C6	-2.84	1.81	-0.93	PAP2	Purple acid phosphatase 2 OS=Ipomoea batatas GN=PAP2 PE=1 SV=1
MSTRG.3548	TraesCS1D02G049400	C6	-2.25	2.75	-0.22	NA	NA
MSTRG.5687	TraesCS2A02G211400	C6	-0.3	2.17	0.71	NA	NA
TraesCS3D02G203200	TraesCS3D02G203200	C6	-2.71	-0.42	-1.78	NA	NA
MSTRG.22669	TraesCS5A02G369900	C6	-1.67	3.8	0.44	DHN1	Dehydrin DHN1 OS=Hordeum vulgare GN=DHN1 PE=2 SV=1
MSTRG.19120	TraesCS4B02G175600	C6	0.58	5.86	2.64	LEA1	Late embryogenesis abundant protein 1 OS=Oryza sativa subsp. japonica GN=LEA1 PE=2 SV=1
MSTRG.19994	TraesCS4D02G010800	C6	-3.61	0.12	-2.15	NA	NA
MSTRG.14808	TraesCS3B02G580500	C6	-2.36	-0.39	-1.59	SDC1	Serine decarboxylase 1 OS=Oryza sativa subsp. japonica GN=SDC1 PE=3 SV=1;Serine decarboxylase 1 OS=Oryza sativa subsp. japonica GN=SDC1 PE=3 SV=1
TraesCS3B02G311200	TraesCS3B02G311200	C6	-3.68	-2.01	-3.02	PRO2	Profilin-2 OS=Phleum pratense GN=PRO2 PE=1 SV=1
MSTRG.25274	TraesCS5B02G566400	C6	-1.23	3.16	0.51	NA	NA
MSTRG.10604	TraesCS2D02G425400	C6	-0.48	4.18	1.37	NA	NA
TraesCS1A02G095600	TraesCS1A02G095600	C6	-3.17	-0.75	-2.21	At5g64700	WAT1-related protein At5g64700 OS=Arabidopsis thaliana GN=At5g64700 PE=2 SV=1
TraesCS3A02G376500	TraesCS3A02G376500	C6	1.1	1.86	1.41	NA	NA
MSTRG.4782	TraesCS1D02G369800	C6	0.43	3.77	1.77	HVA1	ABA-inducible protein PHV A1 OS=Hordeum vulgare GN=HVA1 PE=2 SV=1
TraesCS7A02G472500	TraesCS7A02G472500	C6	-1.87	-0.91	-1.49	BPM1	BTB/POZ and MATH domain-containing protein 1 OS=Arabidopsis thaliana GN=BPM1 PE=1 SV=1;BTB/POZ and MATH domain-containing protein 1 OS=Arabidopsis thaliana GN=BPM1 PE=1 SV=1
MSTRG.3197	TraesCS1B02G423300;TraesCS1B02G423400	C6	-1.39	-0.61	-1.13	CYP71D7	Cytochrome P450 71D7 OS=Solanum chacoense GN=CYP71D7 PE=3 SV=1;Cytochrome P450 71D7 OS=Solanum chacoense GN=CYP71D7 PE=3 SV=1;Cytochrome P450 71D6 OS=Solanum chacoense GN=CYP71D6 PE=2 SV=1;Cytochrome P450 71D6 OS=Solanum chacoense GN=CYP71D6 PE=2 SV=1
MSTRG.15773	TraesCS3D02G255500	C6	-2.37	2.09	-0.86	RAB25	Dehydrin Rab25 OS=Oryza sativa subsp. japonica GN=RAB25 PE=2 SV=2
MSTRG.35011	TraesCS7D02G061400	C6	0.36	2.21	0.98	-	Histone H1 OS=Solanum pennellii PE=2 SV=1
MSTRG.2822	TraesCS1B02G307700	C6	-1.85	2.21	-0.47	-	Aldose reductase OS=Hordeum vulgare PE=1 SV=1
MSTRG.11963	TraesCS3A02G254600	C6	-2.27	0.34	-1.39	RAB25	Dehydrin Rab25 OS=Oryza sativa subsp. japonica GN=RAB25 PE=2 SV=2
TraesCS5B02G393100	TraesCS5B02G393100	C6	-2.92	-1.05	-2.28	NPF4.6	Protein NRT1/ PTR FAMILY 4.6 OS=Arabidopsis thaliana GN=NPF4.6 PE=1 SV=1
MSTRG.2044	TraesCS1B02G135700	C6	-0.56	1.63	0.21	NA	NA
MSTRG.6541	TraesCS2A02G427300	C6	-0.49	4.39	1.2	NA	NA
MSTRG.1471	TraesCS1A02G388700	C6	-0.48	1.7	0.27	NA	NA
MSTRG.22294	TraesCS5A02G243900	C6	-0.53	2.55	0.53	OBAP1A	Oil body-associated protein 1A OS=Zea mays GN=OBAP1A PE=2 SV=1
MSTRG.19568	TraesCS4B02G283600	C6	-0.9	4.46	1.13	NA	NA
TraesCS2D02G588000	TraesCS2D02G588000	C6	-2.35	-0.33	-1.59	Os04g0686800	Vacuolar iron transporter homolog 5 OS=Oryza sativa subsp. japonica GN=Os04g0686800 PE=2 SV=3
MSTRG.36596	TraesCSU02G008800	C6	-2.61	1.9	-0.91	CYP99A2	Cytochrome P450 99A2 OS=Oryza sativa subsp. japonica GN=CYP99A2 PE=2 SV=2
TraesCS5B02G350000	TraesCS5B02G350000	C6	-4.64	-0.17	-2.96	BURP11	BURP domain-containing protein 11 OS=Oryza sativa subsp. japonica GN=BURP11 PE=2 SV=1
MSTRG.33216	TraesCS7A02G558500	C6	-3.48	0.44	-2.02	-	Thaumatin-like protein PWIR2 OS=Triticum aestivum PE=2 SV=1
TraesCS4A02G173300	TraesCS4A02G173300	C6	-3.29	-0.85	-2.38	MYBAS1	Myb-related protein MYBAS1 OS=Oryza sativa subsp. japonica GN=MYBAS1 PE=2 SV=1;Myb-related protein MYBAS1 OS=Oryza sativa subsp. japonica GN=MYBAS1 PE=2 SV=1
MSTRG.17896	TraesCS4A02G301100	C6	-3.78	0.35	-2.23	NA	NA
MSTRG.18418	TraesCS4B02G013200	C6	-3.39	-0.14	-2.17	NA	NA
MSTRG.25426	TraesCS5D02G042300	C6	-0.35	2.54	0.68	NA	NA
MSTRG.20325	MSTRG.20325	C6	-0.54	4.58	1.3	NA	NA
MSTRG.23500	TraesCS5B02G059800	C6	-1.95	-1.38	-1.74	TCEA2	Tuliposide A-converting enzyme 2, chloroplastic OS=Tulipa gesneriana GN=TCEA2 PE=1 SV=1
MSTRG.11513	TraesCS3A02G150800	C6	-1.63	3.79	0.35	LEA14-A	Late embryogenesis abundant protein Lea14-A OS=Gossypium hirsutum GN=LEA14-A PE=2 SV=1
MSTRG.13038	MSTRG.13038	C6	-1.84	3.61	0.14	NA	NA
MSTRG.37330	MSTRG.37330	C6	-2.15	0.03	-1.36	TAR1-A	Protein TAR1 OS=Kluyveromyces lactis (strain ATCC 8585 / CBS 2359 / DSM 70799 / NBRC 1267 / NRRL Y-1140 / WM37) GN=TAR1-A PE=4 SV=2
MSTRG.32568	TraesCS7A02G333100	C6	-0.19	2.45	0.77	-	Late embryogenesis abundant protein D-34 OS=Gossypium hirsutum PE=3 SV=1
MSTRG.5087	MSTRG.5087	C6	-4.49	-1.12	-3.28	NA	NA
MSTRG.26877	TraesCS5D02G433200	C6	0.16	6.21	2.02	RAB15	Dehydrin Rab15 OS=Triticum aestivum GN=RAB15 PE=2 SV=1
MSTRG.28311	TraesCS6A02G310500	C6	-1.52	1.91	-0.43	NA	NA
MSTRG.13829	TraesCS3B02G273900	C6	-0.65	1.28	-0.04	RLT1	Homeobox-DDT domain protein RLT1 OS=Arabidopsis thaliana GN=RLT1 PE=1 SV=1;Homeobox-DDT domain protein RLT1 OS=Arabidopsis thaliana GN=RLT1 PE=1 SV=1
MSTRG.37086	MSTRG.37086	C6	0.75	2.61	1.34	NA	NA
MSTRG.35358	TraesCS7D02G185500;TraesCS7D02G185600	C6	-0.83	3.25	0.45	HSP18.1;HSP17.6	18.1 kDa class I heat shock protein OS=Arabidopsis thaliana GN=HSP18.1 PE=1 SV=1;17.6 kDa class I heat shock protein OS=Helianthus annuus GN=HSP17.6 PE=2 SV=1;17.6 kDa class I heat shock protein OS=Helianthus annuus GN=HSP17.6 PE=2 SV=1;17.4 kDa class I heat shock protein OS=Arabidopsis thaliana GN=HSP17.4A PE=1 SV=2;17.6 kDa class I heat shock protein OS=Helianthus annuus GN=HSP17.6 PE=2 SV=1
MSTRG.35499	TraesCS7D02G227500	C6	0.24	3.57	1.28	NA	NA
MSTRG.36495	MSTRG.36495	C6	-1.66	-0.18	-1.18	NA	NA
MSTRG.4777	TraesCS1D02G369300	C6	0.73	4.64	1.99	HVA1	ABA-inducible protein PHV A1 OS=Hordeum vulgare GN=HVA1 PE=2 SV=1
MSTRG.23599	TraesCS5B02G089200	C6	-1.71	-0.52	-1.33	MYBAS2	Myb-related protein MYBAS2 OS=Oryza sativa subsp. japonica GN=MYBAS2 PE=2 SV=1;Myb-related protein MYBAS2 OS=Oryza sativa subsp. japonica GN=MYBAS2 PE=2 SV=1;Myb-related protein MYBAS2 OS=Oryza sativa subsp. japonica GN=MYBAS2 PE=2 SV=1;Myb-related protein MYBAS2 OS=Oryza sativa subsp. japonica GN=MYBAS2 PE=2 SV=1
MSTRG.36572	TraesCSU02G001600	C6	0.76	2.37	1.28	SLAH2	S-type anion channel SLAH2 OS=Arabidopsis thaliana GN=SLAH2 PE=2 SV=1
MSTRG.1864	MSTRG.1864	C6	-0.85	3.49	0.6	TAR1-A	Protein TAR1 OS=Kluyveromyces lactis (strain ATCC 8585 / CBS 2359 / DSM 70799 / NBRC 1267 / NRRL Y-1140 / WM37) GN=TAR1-A PE=4 SV=2;Protein TAR1 OS=Kluyveromyces lactis (strain ATCC 8585 / CBS 2359 / DSM 70799 / NBRC 1267 / NRRL Y-1140 / WM37) GN=TAR1-A PE=4 SV=2
TraesCS6A02G330100	TraesCS6A02G330100	C6	-4.31	0.55	-2.71	At1g44800	WAT1-related protein At1g44800 OS=Arabidopsis thaliana GN=At1g44800 PE=1 SV=1
MSTRG.1155	TraesCS1A02G295800	C6	-0.85	4.25	0.82	MTH_273	UPF0098 protein MTH_273 OS=Methanothermobacter thermautotrophicus (strain ATCC 29096 / DSM 1053 / JCM 10044 / NBRC 100330 / Delta H) GN=MTH_273 PE=3 SV=1
MSTRG.18310	TraesCS4A02G446600	C6	-2.32	0.81	-1.3	At3g47570	Probable LRR receptor-like serine/threonine-protein kinase At3g47570 OS=Arabidopsis thaliana GN=At3g47570 PE=2 SV=1;Probable LRR receptor-like serine/threonine-protein kinase At3g47570 OS=Arabidopsis thaliana GN=At3g47570 PE=2 SV=1
MSTRG.3053	TraesCS1B02G374400	C6	0.11	2.89	0.94	NA	NA
MSTRG.6602	TraesCS2A02G449800	C6	0.71	2.85	1.35	NA	NA
TraesCS7D02G378300	TraesCS7D02G378300	C6	-2.66	-0.11	-1.9	NPF8.3	Protein NRT1/ PTR FAMILY 8.3 OS=Arabidopsis thaliana GN=NPF8.3 PE=1 SV=1
MSTRG.17359	MSTRG.17359	C6	-0.02	4.4	1.26	NA	NA
MSTRG.18512	TraesCS4B02G036200	C6	1.59	4.42	2.41	NA	NA
MSTRG.2815	TraesCS1B02G304800	C6	-0.84	4.6	0.77	MTH_273	UPF0098 protein MTH_273 OS=Methanothermobacter thermautotrophicus (strain ATCC 29096 / DSM 1053 / JCM 10044 / NBRC 100330 / Delta H) GN=MTH_273 PE=3 SV=1
MSTRG.22829	TraesCS5A02G403600	C6	-0.63	4.37	0.84	COR413PM1	Cold-regulated 413 plasma membrane protein 1 OS=Arabidopsis thaliana GN=COR413PM1 PE=2 SV=1
MSTRG.30103	TraesCS6B02G424400	C6	-2.77	-1.5	-2.4	RAA1	Flowering-promoting factor 1-like protein 1 OS=Oryza sativa subsp. japonica GN=RAA1 PE=1 SV=1
TraesCS5A02G310600	TraesCS5A02G310600	C6	-2.34	-1.24	-2.03	DREB1B	Dehydration-responsive element-binding protein 1B OS=Oryza sativa subsp. indica GN=DREB1B PE=2 SV=1
TraesCS6D02G057800	TraesCS6D02G057800	C6	-2.25	0.12	-1.58	CYP76M5	Cytochrome P450 76M5 OS=Oryza sativa subsp. japonica GN=CYP76M5 PE=1 SV=1
MSTRG.21112	TraesCS4D02G282400	C6	0.16	3.74	1.15	NA	NA
MSTRG.12844	TraesCS3A02G509900	C6	-2.77	-0.05	-2.02	ASR1	Abscisic stress-ripening protein 1 OS=Solanum lycopersicum GN=ASR1 PE=2 SV=1
TraesCS2A02G467400	TraesCS2A02G467400	C6	-2.74	0.01	-1.99	At3g50280	Uncharacterized acetyltransferase At3g50280 OS=Arabidopsis thaliana GN=At3g50280 PE=3 SV=1
TraesCS3D02G130800	TraesCS3D02G130800	C6	-2.63	-0.55	-2.06	PER25	Peroxidase 25 OS=Arabidopsis thaliana GN=PER25 PE=2 SV=2
MSTRG.18403	TraesCS4B02G005900	C6	-2.06	-0.71	-1.69	CYP76B10	Geraniol 8-hydroxylase OS=Swertia mussotii GN=CYP76B10 PE=1 SV=1
MSTRG.32890	TraesCS7A02G423900	C6	-1.94	0.93	-1.16	Os06g0698300	Probable protein phosphatase 2C 59 OS=Oryza sativa subsp. japonica GN=Os06g0698300 PE=2 SV=1
MSTRG.1395	TraesCS1A02G364000;TraesCS1A02G364100	C6	-0.78	2.28	-0.07	HVA1	ABA-inducible protein PHV A1 OS=Hordeum vulgare GN=HVA1 PE=2 SV=1;ABA-inducible protein PHV A1 OS=Hordeum vulgare GN=HVA1 PE=2 SV=1;NA;ABA-inducible protein PHV A1 OS=Hordeum vulgare GN=HVA1 PE=2 SV=1;ABA-inducible protein PHV A1 OS=Hordeum vulgare GN=HVA1 PE=2 SV=1;NA;NA
MSTRG.11197	TraesCS3A02G046000	C6	-0.46	3.28	0.42	BBBI	Bowman-Birk type trypsin inhibitor OS=Hordeum vulgare GN=BBBI PE=1 SV=1;Bowman-Birk type trypsin inhibitor OS=Hordeum vulgare GN=BBBI PE=1 SV=1
MSTRG.28958	TraesCS6B02G128600	C6	-0.34	6.98	1.38	NA	NA
MSTRG.13570	TraesCS3B02G217900	C6	-0.97	3.43	0.11	NA	NA
MSTRG.22667	MSTRG.22667	C6	-0.17	4.77	1.01	NA	NA
MSTRG.16826	TraesCS4A02G030600	C6	-1.44	2.97	-0.38	-	Late embryogenesis abundant protein D-34 OS=Gossypium hirsutum PE=3 SV=1
MSTRG.17479	TraesCS4A02G191600	C6	-0.87	2.44	-0.08	NA	NA
MSTRG.25458	TraesCS5D02G054300	C6	-1.71	0.36	-1.18	Os08g0231400	Germin-like protein 8-12 OS=Oryza sativa subsp. japonica GN=Os08g0231400 PE=2 SV=1
MSTRG.31726	TraesCS7A02G071000	C6	-2.47	-0.31	-1.91	HAK4	Probable potassium transporter 4 OS=Oryza sativa subsp. japonica GN=HAK4 PE=2 SV=1;Probable potassium transporter 4 OS=Oryza sativa subsp. japonica GN=HAK4 PE=2 SV=1;Probable potassium transporter 4 OS=Oryza sativa subsp. japonica GN=HAK4 PE=2 SV=1;Probable potassium transporter 4 OS=Oryza sativa subsp. japonica GN=HAK4 PE=2 SV=1
MSTRG.12989	TraesCS3B02G019900	C6	-0.32	2.82	0.47	NA	NA
MSTRG.22663	TraesCS5A02G369100	C6	-3.79	-0.66	-3	NA	NA
MSTRG.11201	MSTRG.11201	C6	-1.25	-0.37	-1.01	BBBI	Bowman-Birk type trypsin inhibitor OS=Hordeum vulgare GN=BBBI PE=1 SV=1;Bowman-Birk type trypsin inhibitor OS=Hordeum vulgare GN=BBBI PE=1 SV=1;Bowman-Birk type trypsin inhibitor OS=Hordeum vulgare GN=BBBI PE=1 SV=1
MSTRG.33200	TraesCS7A02G549800	C6	0.04	1.9	0.54	CAT1	Catalase isozyme 1 OS=Hordeum vulgare GN=CAT1 PE=2 SV=1;Catalase isozyme 1 OS=Hordeum vulgare GN=CAT1 PE=2 SV=1;Catalase isozyme 1 OS=Hordeum vulgare GN=CAT1 PE=2 SV=1
MSTRG.12843	TraesCS3A02G509800	C6	-3.83	0.78	-2.61	NA	NA
MSTRG.4464	MSTRG.4464	C6	-2.25	-0.85	-1.88	NA	NA
MSTRG.34798	TraesCS7B02G471400	C6	-0.73	4.59	0.64	rscc	Basic endochitinase C OS=Secale cereale GN=rscc PE=1 SV=1
MSTRG.13788	TraesCS3B02G262800	C6	-1.12	3.29	0.02	NA	NA
MSTRG.26656	TraesCS5D02G379200	C6	-1.7	4.04	-0.2	DHN2	Dehydrin DHN2 OS=Hordeum vulgare GN=DHN2 PE=2 SV=1
MSTRG.21269	TraesCS4D02G326100	C6	-0.42	3.96	0.46	NA	NA
MSTRG.17145	TraesCS4A02G107600	C6	-1.46	-0.19	-1.21	TEF1	Elongation factor 1-alpha OS=Triticum aestivum GN=TEF1 PE=2 SV=1;Elongation factor 1-alpha OS=Triticum aestivum GN=TEF1 PE=2 SV=1
MSTRG.3190	TraesCS1B02G420300	C6	-0.34	2.96	0.32	NA	NA
MSTRG.36971	MSTRG.36971	C6	-0.9	7.08	0.73	NA	NA
MSTRG.19729	TraesCS4B02G329300	C6	-1.5	3.38	-0.52	NA	NA
MSTRG.36656	TraesCSU02G032900	C6	-2.9	-1.97	-2.71	-	Non-specific lipid-transfer protein 2G OS=Triticum aestivum PE=1 SV=2
MSTRG.10048	TraesCS2D02G281700	C6	-0.04	2.31	0.41	NA	NA
MSTRG.36139	TraesCS7D02G388600	C6	-0.46	5.73	0.72	NA	NA
MSTRG.37158	TraesCSU02G250200	C6	2.19	5.11	2.76	NA	NA
MSTRG.30219	TraesCS6B02G473800	C6	-3.96	3.74	-2.46	Os12g0628600	Thaumatin-like protein OS=Oryza sativa subsp. japonica GN=Os12g0628600 PE=1 SV=1
MSTRG.1262	TraesCS1A02G328000	C6	-0.81	3.74	0.07	PARP3	Poly [ADP-ribose] polymerase 3 OS=Oryza sativa subsp. japonica GN=PARP3 PE=2 SV=1;Poly [ADP-ribose] polymerase 3 OS=Oryza sativa subsp. japonica GN=PARP3 PE=2 SV=1
TraesCS5B02G193400	TraesCS5B02G193400	C6	-2.56	-1.39	-2.33	SDH2-2	Succinate dehydrogenase [ubiquinone] iron-sulfur subunit 2, mitochondrial OS=Oryza sativa subsp. japonica GN=SDH2-2 PE=1 SV=1;Succinate dehydrogenase [ubiquinone] iron-sulfur subunit 2, mitochondrial OS=Oryza sativa subsp. japonica GN=SDH2-2 PE=1 SV=1
MSTRG.21919	TraesCS5A02G146900	C6	0.53	2.69	1	CHI3	Probable chalcone--flavonone isomerase 3 OS=Arabidopsis thaliana GN=CHI3 PE=1 SV=1
MSTRG.17299	MSTRG.17299	C6	-5.23	-1.55	-4.46	NA	NA
MSTRG.23400	TraesCS5B02G018300	C6	-2.02	-0.4	-1.68	At1g03120	Late embryogenesis abundant protein 3 OS=Arabidopsis thaliana GN=At1g03120 PE=3 SV=1;Late embryogenesis abundant protein D-34 OS=Gossypium hirsutum PE=3 SV=1
MSTRG.853	TraesCS1A02G224200;TraesCS1A02G224100	C6	-0.69	5.12	0.53	EM;B19.1A	Em protein CS41 OS=Triticum aestivum GN=EM PE=2 SV=1;Em protein CS41 OS=Triticum aestivum GN=EM PE=2 SV=1;Late embryogenesis abundant protein B19.1A OS=Hordeum vulgare GN=B19.1A PE=2 SV=1
TraesCS1A02G335300	TraesCS1A02G335300	C6	-2.19	-1.24	-1.97	ASMT1	Acetylserotonin O-methyltransferase 1 OS=Oryza sativa subsp. japonica GN=ASMT1 PE=1 SV=1
MSTRG.26276	TraesCS5D02G250600	C6	-0.55	3.06	0.27	OBAP1A	Oil body-associated protein 1A OS=Zea mays GN=OBAP1A PE=2 SV=1
MSTRG.4536	TraesCS1D02G296500	C6	0.01	5.5	1.26	MTH_273	UPF0098 protein MTH_273 OS=Methanothermobacter thermautotrophicus (strain ATCC 29096 / DSM 1053 / JCM 10044 / NBRC 100330 / Delta H) GN=MTH_273 PE=3 SV=1
MSTRG.16798	TraesCS4A02G020000	C6	-0.7	4.58	0.5	NA	NA
MSTRG.17819	TraesCS4A02G279200	C6	-2.71	0.84	-1.91	-	Oxalate oxidase GF-2.8 OS=Triticum aestivum PE=1 SV=1
TraesCS5D02G185400	TraesCS5D02G185400	C6	-2.66	-0.95	-2.28	PIP1-5	Aquaporin PIP1-5 OS=Zea mays GN=PIP1-5 PE=2 SV=1
MSTRG.9232	TraesCS2D02G070300	C6	-1.24	-0.12	-0.99	FMO1	Probable flavin-containing monooxygenase 1 OS=Arabidopsis thaliana GN=FMO1 PE=2 SV=1
MSTRG.1423	TraesCS1A02G371000	C6	0.94	3.22	1.45	NA	NA
MSTRG.35957	TraesCS7D02G340400	C6	0.4	3.94	1.2	RAB28	Late embryogenesis abundant protein 31 OS=Arabidopsis thaliana GN=RAB28 PE=1 SV=1
MSTRG.25451	TraesCS5D02G050800	C6	-1.44	3.44	1.38	OEP162	Outer envelope pore protein 16-2, chloroplastic OS=Arabidopsis thaliana GN=OEP162 PE=2 SV=1
MSTRG.24203	TraesCS5B02G219400	C6	-1.4	-0.1	-0.63	CER3	Protein ECERIFERUM 3 OS=Arabidopsis thaliana GN=CER3 PE=1 SV=1
TraesCS7D02G244500	TraesCS7D02G244500	C6	0.58	1.29	1	JMJ30	Lysine-specific demethylase JMJ30 OS=Arabidopsis thaliana GN=JMJ30 PE=1 SV=1
MSTRG.26657	TraesCS5D02G379300	C6	-1.82	4.11	1.64	DHN1	Dehydrin DHN1 OS=Hordeum vulgare GN=DHN1 PE=2 SV=1
MSTRG.3094	TraesCS1B02G381400	C6	-0.93	4.49	2.26	HVA1	ABA-inducible protein PHV A1 OS=Hordeum vulgare GN=HVA1 PE=2 SV=1
MSTRG.12915	TraesCS3A02G535100	C6	-2.98	-0.92	-1.77	MYBAS2	Myb-related protein MYBAS2 OS=Oryza sativa subsp. japonica GN=MYBAS2 PE=2 SV=1;Myb-related protein MYBAS2 OS=Oryza sativa subsp. japonica GN=MYBAS2 PE=2 SV=1
MSTRG.20662	TraesCS4D02G177500	C6	-0.83	5.54	2.9	LEA1	Late embryogenesis abundant protein 1 OS=Oryza sativa subsp. indica GN=LEA1 PE=1 SV=2
TraesCS3B02G095300	TraesCS3B02G095300	C6	0.4	2.2	1.48	CRK29	Cysteine-rich receptor-like protein kinase 29 OS=Arabidopsis thaliana GN=CRK29 PE=2 SV=1;Cysteine-rich receptor-like protein kinase 29 OS=Arabidopsis thaliana GN=CRK29 PE=2 SV=1
MSTRG.11157	MSTRG.11157	C6	-1.99	-0.22	-0.92	NA	NA
MSTRG.1918	TraesCS1B02G101100	C6	-2.61	0.44	-0.78	Os05g0140800	Glucose and ribitol dehydrogenase homolog OS=Oryza sativa subsp. japonica GN=Os05g0140800 PE=2 SV=2
MSTRG.24278	TraesCS5B02G241900	C6	-2.21	3.47	1.24	OBAP1A	Oil body-associated protein 1A OS=Zea mays GN=OBAP1A PE=2 SV=1
MSTRG.1025	TraesCS1A02G263700	C6	-1.82	-0.79	-1.19	NAC48	NAC domain-containing protein 48 OS=Oryza sativa subsp. japonica GN=NAC48 PE=2 SV=1
MSTRG.29040	TraesCS6B02G160900	C6	-0.86	4.09	2.14	PV42A	SNF1-related protein kinase regulatory subunit gamma-like PV42a OS=Arabidopsis thaliana GN=PV42A PE=2 SV=1;SNF1-related protein kinase regulatory subunit gamma-like PV42a OS=Arabidopsis thaliana GN=PV42A PE=2 SV=1
MSTRG.26178	TraesCS5D02G222300	C6	0.32	1.31	0.93	At1g56220	Dormancy-associated protein homolog 3 OS=Arabidopsis thaliana GN=At1g56220 PE=1 SV=1
MSTRG.35380	MSTRG.35380	C6	-1.06	1.65	0.59	NA	NA
MSTRG.10157	TraesCS2D02G303800	C6	-2.73	2.95	1.07	Tmem205	Transmembrane protein 205 OS=Mus musculus GN=Tmem205 PE=1 SV=1
MSTRG.21526	MSTRG.21526	C6	-3.87	2.99	0.69	OEP162	Outer envelope pore protein 16-2, chloroplastic OS=Arabidopsis thaliana GN=OEP162 PE=2 SV=1
MSTRG.6081	TraesCS2A02G305300	C6	-2.67	2.45	0.74	Tmem205	Transmembrane protein 205 OS=Mus musculus GN=Tmem205 PE=1 SV=1;Transmembrane protein 205 OS=Mus musculus GN=Tmem205 PE=1 SV=1
MSTRG.30160	TraesCS6B02G447400	C6	-1.84	0.44	-0.33	NA	NA
MSTRG.3338	MSTRG.3338	C6	-2.56	4.28	1.97	CML2	Calmodulin-like protein 2 OS=Arabidopsis thaliana GN=CML2 PE=2 SV=1
TraesCS4A02G426700	TraesCS4A02G426700	C6	-2.83	2.35	0.53	At1g28600	GDSL esterase/lipase At1g28600 OS=Arabidopsis thaliana GN=At1g28600 PE=2 SV=1
TraesCS3B02G065900	TraesCS3B02G065900	C6	-2.9	1.53	-0.01	UGT88B1	UDP-glycosyltransferase 88B1 OS=Stevia rebaudiana GN=UGT88B1 PE=2 SV=1
MSTRG.14881	TraesCS3B02G612200	C6	-2.46	-1	-1.5	MYBAS2	Myb-related protein MYBAS2 OS=Oryza sativa subsp. japonica GN=MYBAS2 PE=2 SV=1;Myb-related protein MYBAS2 OS=Oryza sativa subsp. japonica GN=MYBAS2 PE=2 SV=1
MSTRG.36527	TraesCS7D02G534700	C6	-1.83	0.8	-0.12	rscc	Basic endochitinase C OS=Secale cereale GN=rscc PE=1 SV=1
MSTRG.19259	TraesCS4B02G205600	C6	-3.08	1.81	0.1	NA	NA
TraesCS6D02G132100	TraesCS6D02G132100	C6	-2.98	-1.56	-2.05	NPF8.3	Protein NRT1/ PTR FAMILY 8.3 OS=Arabidopsis thaliana GN=NPF8.3 PE=1 SV=1
MSTRG.28985	TraesCS6B02G139800	C6	-2.23	4.68	2.3	NA	NA
MSTRG.25042	TraesCS5B02G485200	C6	-1.68	2.43	1.04	CYP71C4	indole-2-monooxygenase OS=Zea mays GN=CYP71C4 PE=1 SV=1
MSTRG.13879	TraesCS3B02G285100	C6	0.03	3.09	2.05	NA	NA
MSTRG.8026	TraesCS2B02G302100	C6	-1.96	1.43	0.27	HSD1	11-beta-hydroxysteroid dehydrogenase 1A OS=Arabidopsis thaliana GN=HSD1 PE=1 SV=1;11-beta-hydroxysteroid dehydrogenase 1A OS=Arabidopsis thaliana GN=HSD1 PE=1 SV=1;11-beta-hydroxysteroid dehydrogenase 1A OS=Arabidopsis thaliana GN=HSD1 PE=1 SV=1
MSTRG.9100	MSTRG.9100	C6	-2.4	-1.13	-1.61	NA	NA
TraesCS7B02G145500	TraesCS7B02G145500	C6	0.92	1.16	1.07	JMJ30	Lysine-specific demethylase JMJ30 OS=Arabidopsis thaliana GN=JMJ30 PE=1 SV=1
MSTRG.17545	TraesCS4A02G208400	C6	-2.39	-1.17	-1.63	NA	NA
MSTRG.8971	MSTRG.8971	C6	-2.68	1.08	-0.34	At3g26840	Acyltransferase-like protein At3g26840, chloroplastic OS=Arabidopsis thaliana GN=At3g26840 PE=2 SV=1
MSTRG.26740	TraesCS5D02G399600	C6	-2.81	-1.06	-1.73	NA	NA
MSTRG.35008	TraesCS7D02G059600	C6	-2.53	-0.89	-1.52	NA	NA
MSTRG.22005	TraesCS5A02G163500	C6	-0.94	3.83	2.01	NA	NA
MSTRG.25960	TraesCS5D02G168500	C6	-1.01	3.37	1.71	NA	NA
TraesCS2A02G303100	TraesCS2A02G303100	C6	-1.84	-0.87	-1.24	SBT1.7	Subtilisin-like protease SBT1.7 OS=Arabidopsis thaliana GN=SBT1.7 PE=1 SV=1
MSTRG.26924	MSTRG.26924	C6	-2.44	1.59	0.1	NA	NA
TraesCS2D02G325500	TraesCS2D02G325500	C6	-3.58	-1.92	-2.53	At1g25530	Lysine histidine transporter-like 6 OS=Arabidopsis thaliana GN=At1g25530 PE=2 SV=1
MSTRG.35313	TraesCS7D02G170200	C6	-1.88	-0.21	-0.82	At1g44800	WAT1-related protein At1g44800 OS=Arabidopsis thaliana GN=At1g44800 PE=1 SV=1
MSTRG.7604	TraesCS2B02G210600	C6	-1.58	-0.74	-1.05	GH3.8	Probable indole-3-acetic acid-amido synthetase GH3.8 OS=Oryza sativa subsp. indica GN=GH3.8 PE=2 SV=2
MSTRG.36890	TraesCSU02G122200	C6	-1.54	3.56	1.74	RAB15	Dehydrin Rab15 OS=Triticum aestivum GN=RAB15 PE=2 SV=1
MSTRG.20084	TraesCS4D02G031800	C6	-3.4	0.79	-0.74	-	Oxalate oxidase GF-2.8 OS=Triticum aestivum PE=1 SV=1
MSTRG.27983	TraesCS6A02G225800	C6	-1.83	-0.3	-0.86	FAO2	Long-chain-alcohol oxidase FAO2 OS=Lotus japonicus GN=FAO2 PE=2 SV=1
MSTRG.13771	TraesCS3B02G257800	C6	0.42	2.32	1.63	KING1	SNF1-related protein kinase regulatory subunit gamma-1 OS=Arabidopsis thaliana GN=KING1 PE=1 SV=2;SNF1-related protein kinase regulatory subunit gamma-1 OS=Arabidopsis thaliana GN=KING1 PE=1 SV=2
MSTRG.3093	TraesCS1B02G381200	C6	-0.99	2.36	1.14	HVA1	ABA-inducible protein PHV A1 OS=Hordeum vulgare GN=HVA1 PE=2 SV=1;ABA-inducible protein PHV A1 OS=Hordeum vulgare GN=HVA1 PE=2 SV=1
MSTRG.7481	TraesCS2B02G183100	C6	-1.26	-0.37	-0.69	MYB306	Myb-related protein 306 OS=Antirrhinum majus GN=MYB306 PE=2 SV=1
MSTRG.26328	TraesCS5D02G266700	C6	-0.54	3.83	2.25	NA	NA
TraesCS7A02G052600	TraesCS7A02G052600	C6	-4.31	0.04	-1.53	At5g10770	Aspartyl protease family protein At5g10770 OS=Arabidopsis thaliana GN=At5g10770 PE=2 SV=1
MSTRG.33173	TraesCS7A02G537800	C6	-3.36	-1.28	-2.03	BURP11	BURP domain-containing protein 11 OS=Oryza sativa subsp. japonica GN=BURP11 PE=2 SV=1;BURP domain-containing protein 11 OS=Oryza sativa subsp. japonica GN=BURP11 PE=2 SV=1
MSTRG.36216	MSTRG.36216	C6	-2.63	-1.94	-2.19	CYP76B10	Geraniol 8-hydroxylase OS=Swertia mussotii GN=CYP76B10 PE=1 SV=1
MSTRG.3095	TraesCS1B02G381500	C6	-0.6	5.26	2.21	HVA1	ABA-inducible protein PHV A1 OS=Hordeum vulgare GN=HVA1 PE=2 SV=1
MSTRG.37027	MSTRG.37027	C6	-2.18	-0.91	-1.57	NA	NA
MSTRG.13905	TraesCS3B02G293200	C6	-1.98	3.88	0.84	-	26 kDa endochitinase 1 OS=Hordeum vulgare PE=2 SV=4
MSTRG.14032	TraesCS3B02G322000	C6	-1.38	1.68	0.1	At1g17710	Inorganic pyrophosphatase 2 OS=Arabidopsis thaliana GN=At1g17710 PE=2 SV=1
MSTRG.21532	TraesCS5A02G044300	C6	-2.55	1.87	-0.41	Os08g0231400	Germin-like protein 8-12 OS=Oryza sativa subsp. japonica GN=Os08g0231400 PE=2 SV=1
MSTRG.1398	TraesCS1A02G364400	C6	-0.6	5.12	2.18	HVA1	ABA-inducible protein PHV A1 OS=Hordeum vulgare GN=HVA1 PE=2 SV=1
MSTRG.22742	TraesCS5A02G385600	C6	-2.28	-0.62	-1.48	-	Late embryogenesis abundant protein D-34 OS=Gossypium hirsutum PE=3 SV=1
MSTRG.18515	TraesCS4B02G036400	C6	1.28	5.55	3.37	NA	NA
MSTRG.9099	MSTRG.9099	C6	-1.83	-0.83	-1.34	NA	NA
MSTRG.29806	TraesCS6B02G340500	C6	-1.09	2.47	0.65	NA	NA
MSTRG.5986	TraesCS2A02G285000	C6	-2.4	0.97	-0.76	HSD1	11-beta-hydroxysteroid dehydrogenase 1A OS=Arabidopsis thaliana GN=HSD1 PE=1 SV=1
MSTRG.10673	TraesCS2D02G449300	C6	0.13	4.1	2	NA	NA
MSTRG.20630	TraesCS4D02G171800	C6	-2.07	1.41	-0.43	At2g28490	Vicilin-like seed storage protein At2g28490 OS=Arabidopsis thaliana GN=At2g28490 PE=2 SV=1
MSTRG.31668	TraesCS7A02G048100	C6	-4.51	0.36	-2.19	CYP89A9	Cytochrome P450 89A9 OS=Arabidopsis thaliana GN=CYP89A9 PE=2 SV=1
MSTRG.3447	MSTRG.3447	C6	1.02	1.86	1.42	NA	NA
MSTRG.22897	TraesCS5A02G424700	C6	0.22	6.58	3.19	RAB15	Dehydrin Rab15 OS=Triticum aestivum GN=RAB15 PE=2 SV=1
MSTRG.8574	TraesCS2B02G447800	C6	-0.15	3.77	1.67	NA	NA
MSTRG.5150	TraesCS2A02G047900	C6	-5.16	0.45	-2.57	NA	NA
MSTRG.17738	TraesCS4A02G260500	C6	-1.94	3.3	0.48	NA	NA
TraesCS1B02G348300	TraesCS1B02G348300	C6	-3.45	-0.73	-2.19	ZRP4	O-methyltransferase ZRP4 OS=Zea mays GN=ZRP4 PE=2 SV=1
MSTRG.18145	MSTRG.18145	C6	-2.84	2.97	-0.16	NA	NA
MSTRG.21265	TraesCS4D02G323900	C6	-0.57	2.08	0.65	EXLA1	Expansin-like A1 OS=Oryza sativa subsp. japonica GN=EXLA1 PE=2 SV=1
MSTRG.28751	TraesCS6B02G046800	C6	-1.6	1.06	-0.37	IDS3	2'-deoxymugineic-acid 2'-dioxygenase OS=Hordeum vulgare GN=IDS3 PE=1 SV=3
MSTRG.3098	TraesCS1B02G381800	C6	-0.08	5.33	2.42	NA	NA
MSTRG.1761	TraesCS1B02G047600	C6	-1.16	4.95	1.63	NA	NA
MSTRG.9184	TraesCS2D02G047200	C6	-3.71	-1.43	-2.68	NA	NA
MSTRG.26653	TraesCS5D02G378600	C6	-4.02	-0.18	-2.3	NA	NA
MSTRG.7172	TraesCS2B02G085500	C6	-1.87	-0.02	-1.05	FMO1	Probable flavin-containing monooxygenase 1 OS=Arabidopsis thaliana GN=FMO1 PE=2 SV=1
MSTRG.20217	TraesCS4D02G063100	C6	-0.07	3.26	1.43	NA	NA
MSTRG.35277	TraesCS7D02G161200	C6	-2.16	5.59	1.31	-	Pathogenesis-related protein PRB1-3 OS=Hordeum vulgare PE=2 SV=1
MSTRG.5061	MSTRG.5061	C6	0.69	2.14	1.34	NA	NA
TraesCS5D02G004700	TraesCS5D02G004700	C6	0.15	3.08	1.39	AATP1	AAA-ATPase ASD, mitochondrial OS=Arabidopsis thaliana GN=AATP1 PE=1 SV=1
MSTRG.3645	TraesCS1D02G084900	C6	-2.25	2.44	-0.24	Os05g0140800	Glucose and ribitol dehydrogenase homolog OS=Oryza sativa subsp. japonica GN=Os05g0140800 PE=2 SV=2
MSTRG.15483	TraesCS3D02G192100	C6	-1.25	3.25	0.68	NA	NA
MSTRG.28735	TraesCS6B02G037000	C6	-1.97	2.22	-0.17	LPA1	P-loop NTPase domain-containing protein LPA1 OS=Oryza sativa subsp. japonica GN=LPA1 PE=2 SV=1;P-loop NTPase domain-containing protein LPA1 OS=Oryza sativa subsp. japonica GN=LPA1 PE=2 SV=1
MSTRG.10058	TraesCS2D02G283900	C6	-2.15	1.59	-0.53	HSD1	11-beta-hydroxysteroid dehydrogenase 1A OS=Arabidopsis thaliana GN=HSD1 PE=1 SV=1;11-beta-hydroxysteroid dehydrogenase 1A OS=Arabidopsis thaliana GN=HSD1 PE=1 SV=1
MSTRG.7174	TraesCS2B02G086200	C6	-2.82	-0.13	-1.65	AP37;nep1	Aspartyl protease 37 OS=Oryza sativa subsp. japonica GN=AP37 PE=3 SV=2;Aspartic proteinase nepenthesin-1 OS=Nepenthes gracilis GN=nep1 PE=1 SV=1
MSTRG.21154	MSTRG.21154	C6	-1.61	2.94	0.4	NA	NA
MSTRG.4778	TraesCS1D02G369400	C6	0.44	3.61	1.84	HVA1	ABA-inducible protein PHV A1 OS=Hordeum vulgare GN=HVA1 PE=2 SV=1
MSTRG.273	TraesCS1A02G083800	C6	-2.54	1.64	-0.71	Os05g0140800	Glucose and ribitol dehydrogenase homolog OS=Oryza sativa subsp. japonica GN=Os05g0140800 PE=2 SV=2
MSTRG.36250	TraesCS7D02G428800	C6	-0.48	3.19	1.13	LEA46	Late embryogenesis abundant protein 46 OS=Arabidopsis thaliana GN=LEA46 PE=2 SV=1
TraesCS2D02G046800	TraesCS2D02G046800	C6	-3.62	-1.06	-2.17	NA	NA
MSTRG.11674	TraesCS3A02G188700	C6	-1.65	3.24	1.13	NA	NA
MSTRG.28248	TraesCS6A02G295000	C6	-0.21	3.31	1.79	NA	NA
TraesCS4B02G143700	TraesCS4B02G143700	C6	-3.71	-1.03	-2.19	MYBAS1	Myb-related protein MYBAS1 OS=Oryza sativa subsp. japonica GN=MYBAS1 PE=2 SV=1;Myb-related protein MYBAS1 OS=Oryza sativa subsp. japonica GN=MYBAS1 PE=2 SV=1
MSTRG.20183	TraesCS4D02G054100	C6	-2.21	2.91	0.69	NA	NA
MSTRG.22898	TraesCS5A02G424800	C6	-0.2	4.63	2.54	RAB15	Dehydrin Rab15 OS=Triticum aestivum GN=RAB15 PE=2 SV=1
MSTRG.16465	MSTRG.16465	C6	-0.13	1.92	1.01	NA	NA
MSTRG.6346	TraesCS2A02G374400	C6	-2	-0.98	-1.42	TIP3-2	Probable aquaporin TIP3-2 OS=Oryza sativa subsp. japonica GN=TIP3-2 PE=2 SV=2
TraesCS2B02G085300	TraesCS2B02G085300	C6	-2.52	-0.14	-1.18	FMO1	Probable flavin-containing monooxygenase 1 OS=Arabidopsis thaliana GN=FMO1 PE=2 SV=1
MSTRG.24632	TraesCS5B02G372200	C6	-0.8	4.52	2.2	DHN1	Dehydrin DHN1 OS=Hordeum vulgare GN=DHN1 PE=2 SV=1
MSTRG.32903	TraesCS7A02G428200	C6	-1.3	-0.68	-0.95	PER16	Peroxidase 16 OS=Arabidopsis thaliana GN=PER16 PE=1 SV=2;Peroxidase 16 OS=Arabidopsis thaliana GN=PER16 PE=1 SV=2
MSTRG.14309	TraesCS3B02G391600	C6	-2.03	-0.02	-0.92	NA	NA
MSTRG.11761	MSTRG.11761	C6	-3	3.57	0.62	NA	NA
MSTRG.8575	TraesCS2B02G447700	C6	0.19	3.45	1.98	NA	NA
MSTRG.2268	TraesCS1B02G183100	C6	-2.16	-0.94	-1.48	-	Basic secretory protease (Fragments) OS=Boswellia serrata PE=1 SV=1
MSTRG.5469	MSTRG.5469	C6	0.88	2.37	1.71	NA	NA
MSTRG.19085	TraesCS4B02G169700	C6	-1.79	1.85	0.2	At2g28490	Vicilin-like seed storage protein At2g28490 OS=Arabidopsis thaliana GN=At2g28490 PE=2 SV=1
MSTRG.9341	TraesCS2D02G109200	C6	-3.07	1.33	-0.66	NA	NA
MSTRG.31316	TraesCS6D02G322300	C6	-1.25	2.7	0.9	HSP18.6	18.6 kDa class III heat shock protein OS=Oryza sativa subsp. japonica GN=HSP18.6 PE=2 SV=1
MSTRG.19776	TraesCS4B02G344300	C6	-1.56	3.7	1.29	BAM1	Beta-amylase 1, chloroplastic OS=Arabidopsis thaliana GN=BAM1 PE=1 SV=1
MSTRG.3212	MSTRG.3212	C6	-3.36	-1.49	-2.34	NA	NA
MSTRG.22947	MSTRG.22947	C6	-2.44	1.88	-0.12	NA	NA
MSTRG.29744	TraesCS6B02G325000	C6	-0.05	3.64	1.94	NA	NA
MSTRG.1556	TraesCS1A02G416700	C6	-1.25	2.87	0.98	NA	NA
MSTRG.4811	TraesCS1D02G379300	C6	-3.67	1.5	-0.88	NA	NA
MSTRG.1426	TraesCS1A02G372700	C6	-3.83	3.77	-0.05	NA	NA
MSTRG.15697	TraesCS3D02G237400	C6	-1.69	4.33	1.32	NA	NA
MSTRG.17100	TraesCS4A02G098700	C6	-2.47	2.49	0.02	NA	NA
MSTRG.34449	TraesCS7B02G328600	C6	0.54	1.32	0.94	PER45	Peroxidase 45 OS=Arabidopsis thaliana GN=PER45 PE=1 SV=1
MSTRG.8114	TraesCS2B02G322100	C6	-1.7	1.91	0.14	Tmem205	Transmembrane protein 205 OS=Mus musculus GN=Tmem205 PE=1 SV=1
TraesCS4D02G330400	TraesCS4D02G330400	C6	-3.9	-1.37	-2.61	nep1	Aspartic proteinase nepenthesin-1 OS=Nepenthes gracilis GN=nep1 PE=1 SV=1
MSTRG.4779	TraesCS1D02G369500	C6	0.95	4.88	2.93	HVA1	ABA-inducible protein PHV A1 OS=Hordeum vulgare GN=HVA1 PE=2 SV=1
MSTRG.21270	TraesCS4D02G326100	C6	-0.63	3.04	1.24	NA	NA
MSTRG.11892	TraesCS3A02G237000	C6	-1.87	3.1	0.65	NA	NA
MSTRG.7125	TraesCS2B02G062700	C6	-3.75	-1.16	-2.43	NA	NA
MSTRG.24846	TraesCS5B02G426700	C6	1.31	5.95	3.7	RAB15	Dehydrin Rab15 OS=Triticum aestivum GN=RAB15 PE=2 SV=1
MSTRG.21650	TraesCS5A02G083100	C6	-2.21	-0.89	-1.53	MYBAS2	Myb-related protein MYBAS2 OS=Oryza sativa subsp. japonica GN=MYBAS2 PE=2 SV=1;Myb-related protein MYBAS2 OS=Oryza sativa subsp. japonica GN=MYBAS2 PE=2 SV=1;Myb-related protein MYBAS2 OS=Oryza sativa subsp. japonica GN=MYBAS2 PE=2 SV=1
MSTRG.22349	TraesCS5A02G261200	C6	-0.96	3.32	1.25	WAK5	Wall-associated receptor kinase 5 OS=Arabidopsis thaliana GN=WAK5 PE=2 SV=1
MSTRG.7118	TraesCS2B02G059700	C6	-2.66	-1.46	-2.04	NA	NA
MSTRG.24847	TraesCS5B02G426800	C6	0.33	5.07	2.78	RAB15	Dehydrin Rab15 OS=Triticum aestivum GN=RAB15 PE=2 SV=1
MSTRG.4528	TraesCS1D02G293000	C6	-1.95	3.72	0.98	-	Aldose reductase OS=Hordeum vulgare PE=1 SV=1;Aldose reductase OS=Hordeum vulgare PE=1 SV=1
MSTRG.30510	TraesCS6D02G122400	C6	-1.28	4.05	1.57	PV42A	SNF1-related protein kinase regulatory subunit gamma-like PV42a OS=Arabidopsis thaliana GN=PV42A PE=2 SV=1
MSTRG.31683	MSTRG.31683	C6	-4.25	0.73	-1.6	At5g10770	Aspartyl protease family protein At5g10770 OS=Arabidopsis thaliana GN=At5g10770 PE=2 SV=1
MSTRG.7178	TraesCS2B02G090100	C6	-2.28	3.97	1.04	-	Transketolase, chloroplastic OS=Zea mays PE=1 SV=1;Transketolase, chloroplastic OS=Zea mays PE=1 SV=1
MSTRG.8612	TraesCS2B02G459300	C6	-1.46	0.36	-0.5	AOX1A	Ubiquinol oxidase 1a, mitochondrial OS=Arabidopsis thaliana GN=AOX1A PE=1 SV=2
MSTRG.18252	TraesCS4A02G423600	C6	-0.99	3.57	1.4	-	Histone H1 OS=Solanum pennellii PE=2 SV=1
MSTRG.4163	TraesCS1D02G210900	C6	-0.48	2.2	0.92	NA	NA
MSTRG.27553	TraesCS6A02G111700	C6	-1.9	5.85	2.2	NA	NA
MSTRG.32538	TraesCS7A02G325700	C6	-2.69	1.75	-0.35	NA	NA
MSTRG.5609	TraesCS2A02G190700	C7	0.26	0.4	1.24	GAPN	NADP-dependent glyceraldehyde-3-phosphate dehydrogenase OS=Triticum aestivum GN=GAPN PE=1 SV=2
TraesCS7D02G433700	TraesCS7D02G433700	C7	-0.36	-0.13	1.23	NA	NA
TraesCS2D02G302300	TraesCS2D02G302300	C7	0.23	0.38	1.25	NA	NA
MSTRG.23791	MSTRG.23791	C7	0.3	0.57	2.08	NA	NA
TraesCS6B02G292100	TraesCS6B02G292100	C7	-0.69	-0.37	1.46	NA	NA
MSTRG.15676	TraesCS3D02G231900	C7	0	0.16	1.12	ATG7	Ubiquitin-like modifier-activating enzyme atg7 OS=Arabidopsis thaliana GN=ATG7 PE=1 SV=1;Ubiquitin-like modifier-activating enzyme atg7 OS=Arabidopsis thaliana GN=ATG7 PE=1 SV=1
MSTRG.28163	TraesCS6A02G273400	C7	0.44	0.52	1.04	MDAR4	Monodehydroascorbate reductase 4, peroxisomal OS=Arabidopsis thaliana GN=MDAR4 PE=1 SV=1
MSTRG.31026	TraesCS6D02G249700	C7	-0.19	0.14	2.17	NA	NA
MSTRG.32802	TraesCS7A02G394600	C7	-1.8	-1.66	-0.6	NA	NA
MSTRG.28811	MSTRG.28811	C7	-0.39	-0.19	1.22	NA	NA
MSTRG.23391	TraesCS5B02G015800	C7	-2.16	-2.04	-1.18	-	Alpha-amylase/trypsin inhibitor OS=Zea mays PE=1 SV=1
MSTRG.26696	TraesCS5D02G388500	C7	-0.42	-0.19	1.43	DRIP2	E3 ubiquitin protein ligase DRIP2 OS=Arabidopsis thaliana GN=DRIP2 PE=1 SV=1
MSTRG.10363	TraesCS2D02G356300	C7	0.38	0.46	1.03	CG4495;micu-1	Calcium uptake protein 1 homolog, mitochondrial OS=Drosophila melanogaster GN=CG4495 PE=2 SV=1;Calcium uptake protein 1 homolog, mitochondrial OS=Caenorhabditis elegans GN=micu-1 PE=3 SV=2
MSTRG.24912	MSTRG.24912	C7	-2.36	-2.31	-1.96	NA	NA
MSTRG.36506	TraesCS7D02G524900	C7	-2.14	-1.75	0.73	PAO	Polyamine oxidase OS=Zea mays GN=PAO PE=1 SV=1
MSTRG.33371	TraesCS7B02G054800	C7	0.12	0.27	1.26	NA	NA
MSTRG.19082	TraesCS4B02G168900	C7	-0.51	-0.23	1.57	NA	NA
TraesCS1B02G329992	TraesCS1B02G329992	C7	-5.21	-4.29	1.73	GLU-D1-2B	Glutenin, high molecular weight subunit DY10 OS=Triticum aestivum GN=GLU-D1-2B PE=3 SV=1
MSTRG.21361	TraesCS4D02G355800	C7	-2.74	-2.11	3.31	PHLPI	Pollen allergen Phl p 1 OS=Phleum pratense GN=PHLPI PE=1 SV=1
MSTRG.9776	TraesCS2D02G224200	C7	0.45	0.53	1.22	ICL	Isocitrate lyase OS=Oryza sativa subsp. japonica GN=ICL PE=1 SV=1
MSTRG.20627	TraesCS4D02G171200	C7	-0.1	0.15	2.28	NA	NA
TraesCS6A02G384100	TraesCS6A02G384100	C7	0.45	0.53	1.19	PP2B10	F-box protein PP2-B10 OS=Arabidopsis thaliana GN=PP2B10 PE=1 SV=1
MSTRG.7460	TraesCS2B02G179200	C7	-0.71	-0.31	2.71	NA	NA
TraesCS7B02G093800	TraesCS7B02G093800	C7	0.14	0.3	1.54	SSII-3	Soluble starch synthase 2-3, chloroplastic/amyloplastic OS=Oryza sativa subsp. indica GN=SSII-3 PE=1 SV=1;Soluble starch synthase 2-3, chloroplastic/amyloplastic OS=Oryza sativa subsp. indica GN=SSII-3 PE=1 SV=1
MSTRG.22723	TraesCS5A02G381700	C7	-0.3	-0.09	2.25	NA	NA
TraesCS2A02G412300	TraesCS2A02G412300	C7	-0.18	0.02	2.11	SCPL18	Serine carboxypeptidase-like 18 OS=Arabidopsis thaliana GN=SCPL18 PE=2 SV=2
MSTRG.13578	TraesCS3B02G219200	C7	0.07	0.16	1.12	xpo7-b;XPO7	Exportin-7-B OS=Xenopus laevis GN=xpo7-b PE=2 SV=1;Exportin-7-B OS=Xenopus laevis GN=xpo7-b PE=2 SV=1;Exportin-7-B OS=Xenopus laevis GN=xpo7-b PE=2 SV=1;Exportin-7 OS=Gallus gallus GN=XPO7 PE=2 SV=1;Exportin-7 OS=Gallus gallus GN=XPO7 PE=2 SV=1;Exportin-7 OS=Gallus gallus GN=XPO7 PE=2 SV=1;Exportin-7-B OS=Xenopus laevis GN=xpo7-b PE=2 SV=1;Exportin-7-B OS=Xenopus laevis GN=xpo7-b PE=2 SV=1;Export…
MSTRG.31283	TraesCS6D02G311900	C7	1.04	1.08	1.51	MAN9	Putative mannan endo-1,4-beta-mannosidase 9 OS=Oryza sativa subsp. japonica GN=MAN9 PE=2 SV=2
TraesCS7D02G236900	TraesCS7D02G236900	C7	-0.08	0.05	1.43	NA	NA
MSTRG.28518	TraesCS6A02G372500	C7	1.97	2.06	2.93	Os05g0567100	Aspartic proteinase oryzasin-1 OS=Oryza sativa subsp. japonica GN=Os05g0567100 PE=2 SV=2;Aspartic proteinase oryzasin-1 OS=Oryza sativa subsp. japonica GN=Os05g0567100 PE=2 SV=2
MSTRG.7844	TraesCS2B02G263200	C7	0.11	0.22	1.24	DLD	D-lactate dehydrogenase [cytochrome], mitochondrial OS=Arabidopsis thaliana GN=DLD PE=1 SV=1
MSTRG.15115	TraesCS3D02G097600	C7	0.22	0.31	1.15	At1g06890	Uncharacterized membrane protein At1g06890 OS=Arabidopsis thaliana GN=At1g06890 PE=1 SV=1;Uncharacterized membrane protein At1g06890 OS=Arabidopsis thaliana GN=At1g06890 PE=1 SV=1
MSTRG.2688	TraesCS1B02G274300	C7	-1.8	-1.67	-0.44	NAC48	NAC domain-containing protein 48 OS=Oryza sativa subsp. japonica GN=NAC48 PE=2 SV=1
MSTRG.21682	MSTRG.21682	C7	0.44	0.59	1.99	NA	NA
MSTRG.24070	TraesCS5B02G181500	C7	1.1	1.19	2.03	-	Pathogenesis-related protein PRB1-2 OS=Hordeum vulgare PE=2 SV=1
MSTRG.14039	TraesCS3B02G323300	C7	0.18	0.18	1.15	NA	NA
MSTRG.9717	TraesCS2D02G210300	C7	0.89	0.89	1.96	NA	NA
MSTRG.33901	MSTRG.33901	C7	-0.49	-0.49	1.91	NA	NA
TraesCS6A02G008300	TraesCS6A02G008300	C7	0	0	2.16	WAK2	Wall-associated receptor kinase 2 OS=Arabidopsis thaliana GN=WAK2 PE=1 SV=1
MSTRG.37040	TraesCSU02G186800	C7	-0.4	-0.33	2.05	DGD1	Digalactosyldiacylglycerol synthase 1, chloroplastic OS=Glycine max GN=DGD1 PE=2 SV=1;Digalactosyldiacylglycerol synthase 1, chloroplastic OS=Glycine max GN=DGD1 PE=2 SV=1
MSTRG.30584	TraesCS6D02G142400	C7	0.6	0.61	1.27	ACA8	Calcium-transporting ATPase 8, plasma membrane-type OS=Arabidopsis thaliana GN=ACA8 PE=1 SV=1;Calcium-transporting ATPase 8, plasma membrane-type OS=Arabidopsis thaliana GN=ACA8 PE=1 SV=1;Calcium-transporting ATPase 8, plasma membrane-type OS=Arabidopsis thaliana GN=ACA8 PE=1 SV=1;Calcium-transporting ATPase 8, plasma membrane-type OS=Arabidopsis thaliana GN=ACA8 PE=1 SV=1;Calcium-transporting AT…
MSTRG.35388	TraesCS7D02G196600	C7	1.21	1.23	2.15	CREG1	Protein CREG1 OS=Homo sapiens GN=CREG1 PE=1 SV=1;Protein CREG1 OS=Homo sapiens GN=CREG1 PE=1 SV=1
MSTRG.24253	TraesCS5B02G234300	C7	-1.66	-1.63	-0.1	ptrB	Protease 2 OS=Moraxella lacunata GN=ptrB PE=3 SV=1
MSTRG.9663	TraesCS2D02G197300	C7	0.53	0.54	1.27	GAPN	NADP-dependent glyceraldehyde-3-phosphate dehydrogenase OS=Triticum aestivum GN=GAPN PE=1 SV=2;NADP-dependent glyceraldehyde-3-phosphate dehydrogenase OS=Triticum aestivum GN=GAPN PE=1 SV=2
TraesCS5D02G137300	TraesCS5D02G137300	C7	1.22	1.25	2.64	GT3	Probable glycosyltransferase 3 OS=Oryza sativa subsp. japonica GN=GT3 PE=2 SV=1
MSTRG.27009	TraesCS5D02G477800	C7	0.12	0.13	1.07	SDP1	Triacylglycerol lipase SDP1 OS=Arabidopsis thaliana GN=SDP1 PE=1 SV=1;Triacylglycerol lipase SDP1 OS=Arabidopsis thaliana GN=SDP1 PE=1 SV=1;Triacylglycerol lipase SDP1 OS=Arabidopsis thaliana GN=SDP1 PE=1 SV=1
MSTRG.5762	MSTRG.5762	C7	-0.51	-0.45	4.11	NA	NA
MSTRG.12512	TraesCS3A02G390000	C7	0.38	0.44	1.67	At3g52320	Putative F-box protein At3g52320 OS=Arabidopsis thaliana GN=At3g52320 PE=3 SV=1
MSTRG.17007	TraesCS4A02G078100	C7	0.34	0.38	1.07	At4g34500	Probable receptor-like serine/threonine-protein kinase At4g34500 OS=Arabidopsis thaliana GN=At4g34500 PE=2 SV=1
MSTRG.33308	TraesCS7B02G026300	C7	0.42	0.45	1.17	SPT	Transcription factor SPATULA OS=Arabidopsis thaliana GN=SPT PE=1 SV=1;Transcription factor SPATULA OS=Arabidopsis thaliana GN=SPT PE=1 SV=1;Transcription factor SPATULA OS=Arabidopsis thaliana GN=SPT PE=1 SV=1
TraesCS1A02G140700	TraesCS1A02G140700	C7	-0.01	0.07	1.45	RABF1	Ras-related protein RABF1 OS=Arabidopsis thaliana GN=RABF1 PE=1 SV=1
TraesCS4B02G389700	TraesCS4B02G389700	C7	1.67	1.72	2.72	SIRK	Senescence-induced receptor-like serine/threonine-protein kinase OS=Arabidopsis thaliana GN=SIRK PE=2 SV=1
TraesCS3D02G301800	TraesCS3D02G301800	C7	-2.64	-2.54	-0.88	NA	NA
MSTRG.12353	TraesCS3A02G350400	C7	-0.01	0.06	1.15	ESK1	Protein ESKIMO 1 OS=Arabidopsis thaliana GN=ESK1 PE=1 SV=1
MSTRG.33962	MSTRG.33962	C7	0.8	0.91	2.62	NA	NA
MSTRG.26319	TraesCS5D02G264700	C7	0.22	0.28	1.18	GAUT4	Probable galacturonosyltransferase 4 OS=Arabidopsis thaliana GN=GAUT4 PE=2 SV=1
TraesCS7B02G230600	TraesCS7B02G230600	C7	0.34	0.42	1.48	At1g48100	Polygalacturonase At1g48100 OS=Arabidopsis thaliana GN=At1g48100 PE=2 SV=1
MSTRG.16341	TraesCS3D02G399200	C7	0.11	0.21	1.38	CLPX3	CLP protease regulatory subunit CLPX3, mitochondrial OS=Arabidopsis thaliana GN=CLPX3 PE=2 SV=1;CLP protease regulatory subunit CLPX3, mitochondrial OS=Arabidopsis thaliana GN=CLPX3 PE=2 SV=1
MSTRG.8369	TraesCS2B02G391400	C7	-1.86	-1.83	-1.5	TIP3-2	Probable aquaporin TIP3-2 OS=Oryza sativa subsp. japonica GN=TIP3-2 PE=2 SV=2
MSTRG.9756	MSTRG.9756	C7	0.21	0.39	2.83	NA	NA
MSTRG.15670	MSTRG.15670	C7	-0.91	-0.73	1.59	NA	NA
MSTRG.634	TraesCS1A02G177000	C7	0.05	0.2	2.05	At1g33260	Probable receptor-like protein kinase At1g33260 OS=Arabidopsis thaliana GN=At1g33260 PE=2 SV=1
MSTRG.3595	TraesCS1D02G069700	C7	0.14	0.73	3.62	NCOR2	Nuclear receptor corepressor 2 OS=Homo sapiens GN=NCOR2 PE=1 SV=2;Nuclear receptor corepressor 2 OS=Homo sapiens GN=NCOR2 PE=1 SV=2;Nuclear receptor corepressor 2 OS=Homo sapiens GN=NCOR2 PE=1 SV=2
MSTRG.35191	TraesCS7D02G133100	C7	0.41	0.58	1.43	PU1	Pullulanase 1, chloroplastic OS=Arabidopsis thaliana GN=PU1 PE=1 SV=2
MSTRG.17006	MSTRG.17006	C7	-0.44	0.61	5.83	NA	NA
TraesCS3D02G491900	TraesCS3D02G491900	C7	-0.18	0.11	1.55	OSK4	Serine/threonine protein kinase OSK4 OS=Oryza sativa subsp. indica GN=OSK4 PE=3 SV=1;Serine/threonine protein kinase OSK4 OS=Oryza sativa subsp. indica GN=OSK4 PE=3 SV=1
TraesCS4A02G148800	TraesCS4A02G148800	C7	0.12	0.35	1.61	NA	NA
MSTRG.12546	TraesCS3A02G398300	C7	0.49	0.58	1.04	RNS2;RNS2;RNS2;RNS2;RNS2;RNS2;RNS2	Ribonuclease 2 OS=Arabidopsis thaliana GN=RNS2 PE=2 SV=1;Ribonuclease 2 OS=Arabidopsis thaliana GN=RNS2 PE=2 SV=1;Ribonuclease 2 OS=Arabidopsis thaliana GN=RNS2 PE=2 SV=1;Ribonuclease 2 OS=Arabidopsis thaliana GN=RNS2 PE=2 SV=1;Ribonuclease 2 OS=Arabidopsis thaliana GN=RNS2 PE=2 SV=1;Ribonuclease 2 OS=Arabidopsis thaliana GN=RNS2 PE=2 SV=1;Ribonuclease 2 OS=Arabidopsis thaliana GN=RNS2 PE=2 SV=1
MSTRG.4846	TraesCS1D02G392300	C7	0.22	0.38	1.22	NA	NA
MSTRG.12800	TraesCS3A02G492100	C7	0.45	0.77	2.44	NPC2	Non-specific phospholipase C2 OS=Arabidopsis thaliana GN=NPC2 PE=2 SV=1
MSTRG.14965	TraesCS3D02G036100	C7	-0.03	0.2	1.39	PMI1	Mannose-6-phosphate isomerase 1 OS=Arabidopsis thaliana GN=PMI1 PE=1 SV=1
MSTRG.25503	TraesCS5D02G068300	C7	-1.9	-1.62	-0.43	NA	NA
MSTRG.37282	MSTRG.37282	C7	-2.38	-2.04	-0.58	TAR1-A	Protein TAR1 OS=Kluyveromyces lactis (strain ATCC 8585 / CBS 2359 / DSM 70799 / NBRC 1267 / NRRL Y-1140 / WM37) GN=TAR1-A PE=4 SV=2
MSTRG.7719	TraesCS2B02G238000	C7	-0.4	-0.09	1.4	NA	NA
MSTRG.11585	TraesCS3A02G171000	C7	0.21	0.47	1.69	NA	NA
MSTRG.4656	TraesCS1D02G332700	C7	0.08	0.25	1.05	NA	NA
MSTRG.13702	TraesCS3B02G243800	C7	-0.79	-0.22	2.36	NA	NA
MSTRG.26567	MSTRG.26567	C7	0.21	0.45	1.54	-	Retrovirus-related Pol polyprotein from transposon TNT 1-94 OS=Nicotiana tabacum PE=2 SV=1;Retrovirus-related Pol polyprotein from transposon TNT 1-94 OS=Nicotiana tabacum PE=2 SV=1
MSTRG.33351	TraesCS7B02G044200	C7	0.08	0.42	1.95	ACX2	Acyl-coenzyme A oxidase 2, peroxisomal OS=Arabidopsis thaliana GN=ACX2 PE=1 SV=2;Acyl-coenzyme A oxidase 2, peroxisomal OS=Arabidopsis thaliana GN=ACX2 PE=1 SV=2
MSTRG.31454	TraesCS6D02G364600	C7	0.22	0.43	1.21	PHO1-2	Phosphate transporter PHO1-2 OS=Oryza sativa subsp. japonica GN=PHO1-2 PE=2 SV=1
MSTRG.31716	TraesCS7A02G067600	C7	0.22	0.43	1.16	NA	NA
MSTRG.36904	TraesCSU02G127000	C7	0.24	0.5	1.44	NA	NA
MSTRG.19478	TraesCS4B02G259400	C7	0.69	0.83	1.31	XynA	Endo-1,4-beta-xylanase A OS=Talaromyces purpureogenus GN=XynA PE=1 SV=1
MSTRG.7595	MSTRG.7595	C7	-0.2	0.24	1.73	NA	NA
MSTRG.36446	TraesCS7D02G500900	C7	-0.24	0.17	1.58	CTR1	Serine/threonine-protein kinase CTR1 OS=Arabidopsis thaliana GN=CTR1 PE=1 SV=1;Serine/threonine-protein kinase CTR1 OS=Arabidopsis thaliana GN=CTR1 PE=1 SV=1;Serine/threonine-protein kinase CTR1 OS=Arabidopsis thaliana GN=CTR1 PE=1 SV=1
MSTRG.5321	TraesCS2A02G116100	C7	0.7	0.78	1.03	EFM	Myb family transcription factor EFM OS=Arabidopsis thaliana GN=EFM PE=1 SV=2;Myb family transcription factor EFM OS=Arabidopsis thaliana GN=EFM PE=1 SV=2;Myb family transcription factor EFM OS=Arabidopsis thaliana GN=EFM PE=1 SV=2
MSTRG.10895	TraesCS2D02G526300	C7	-0.23	0.14	1.29	NA	NA
MSTRG.17708	TraesCS4A02G250800	C7	-0.17	0.28	1.68	AERO1	Endoplasmic reticulum oxidoreductin-1 OS=Arabidopsis thaliana GN=AERO1 PE=1 SV=1;Endoplasmic reticulum oxidoreductin-1 OS=Arabidopsis thaliana GN=AERO1 PE=1 SV=1
MSTRG.4900	TraesCS1D02G405800	C7	-0.79	-0.19	1.78	HIP1	Probable E3 ubiquitin-protein ligase HIP1 OS=Oryza sativa subsp. japonica GN=HIP1 PE=1 SV=2;Probable E3 ubiquitin-protein ligase HIP1 OS=Oryza sativa subsp. japonica GN=HIP1 PE=1 SV=2;Probable E3 ubiquitin-protein ligase HIP1 OS=Oryza sativa subsp. japonica GN=HIP1 PE=1 SV=2;Probable E3 ubiquitin-protein ligase HIP1 OS=Oryza sativa subsp. japonica GN=HIP1 PE=1 SV=2;Probable E3 ubiquitin-protein l…
MSTRG.16280	TraesCS3D02G379700	C7	0.09	0.49	1.82	At5g52610	Putative F-box protein At5g52610 OS=Arabidopsis thaliana GN=At5g52610 PE=4 SV=1;Putative F-box protein At5g52610 OS=Arabidopsis thaliana GN=At5g52610 PE=4 SV=1
TraesCS3D02G414400	TraesCS3D02G414400	C7	0.2	0.59	1.88	NPF2.13	Protein NRT1/ PTR FAMILY 2.13 OS=Arabidopsis thaliana GN=NPF2.13 PE=1 SV=1
MSTRG.31894	TraesCS7A02G141800	C7	-0.07	0.3	1.81	ACX2	Acyl-coenzyme A oxidase 2, peroxisomal OS=Arabidopsis thaliana GN=ACX2 PE=1 SV=2
MSTRG.31850	TraesCS7A02G126900	C7	0.27	0.45	1.16	SPT	Transcription factor SPATULA OS=Arabidopsis thaliana GN=SPT PE=1 SV=1;Transcription factor SPATULA OS=Arabidopsis thaliana GN=SPT PE=1 SV=1
MSTRG.5529	TraesCS2A02G170900	C7	0.06	0.34	1.49	RSH2	Probable GTP diphosphokinase RSH2, chloroplastic OS=Oryza sativa subsp. japonica GN=RSH2 PE=2 SV=1
MSTRG.34161	TraesCS7B02G250400	C7	0.29	0.5	1.39	ACX3	Acyl-coenzyme A oxidase 3, peroxisomal OS=Arabidopsis thaliana GN=ACX3 PE=1 SV=1;Acyl-coenzyme A oxidase 3, peroxisomal OS=Arabidopsis thaliana GN=ACX3 PE=1 SV=1;Acyl-coenzyme A oxidase 3, peroxisomal OS=Arabidopsis thaliana GN=ACX3 PE=1 SV=1
MSTRG.37123	MSTRG.37123	C7	-2.04	-1.39	1.26	ART2	Putative uncharacterized protein ART2 OS=Saccharomyces cerevisiae (strain ATCC 204508 / S288c) GN=ART2 PE=5 SV=1
MSTRG.10317	TraesCS2D02G347200	C7	-1.1	-0.56	1.62	BHLH113	Transcription factor bHLH113 OS=Arabidopsis thaliana GN=BHLH113 PE=2 SV=1;Transcription factor bHLH113 OS=Arabidopsis thaliana GN=BHLH113 PE=2 SV=1;Transcription factor bHLH113 OS=Arabidopsis thaliana GN=BHLH113 PE=2 SV=1;Transcription factor bHLH113 OS=Arabidopsis thaliana GN=BHLH113 PE=2 SV=1
TraesCS5A02G102800	TraesCS5A02G102800	C7	0.11	0.3	1.05	CLT2	Protein CLT2, chloroplastic OS=Arabidopsis thaliana GN=CLT2 PE=2 SV=1;Protein CLT2, chloroplastic OS=Arabidopsis thaliana GN=CLT2 PE=2 SV=1;Protein CLT2, chloroplastic OS=Arabidopsis thaliana GN=CLT2 PE=2 SV=1
MSTRG.10153	TraesCS2D02G303000	C7	0.51	0.87	2.26	NA	NA
MSTRG.16857	TraesCS4A02G040000	C7	0.1	0.33	1.2	OsI_010151	UPF0496 protein 1 OS=Oryza sativa subsp. indica GN=OsI_010151 PE=2 SV=1;UPF0496 protein 1 OS=Oryza sativa subsp. indica GN=OsI_010151 PE=2 SV=1
TraesCS6A02G076500	TraesCS6A02G076500	C7	0.12	0.37	1.33	NA	NA
MSTRG.19370	TraesCS4B02G230000	C7	-0.86	-0.45	1.1	PAP3	Purple acid phosphatase 3 OS=Arabidopsis thaliana GN=PAP3 PE=2 SV=1;Purple acid phosphatase 3 OS=Arabidopsis thaliana GN=PAP3 PE=2 SV=1;Purple acid phosphatase 3 OS=Arabidopsis thaliana GN=PAP3 PE=2 SV=1
MSTRG.9645	TraesCS2D02G191800	C7	-1.77	-1.48	-0.34	GH3.8	Probable indole-3-acetic acid-amido synthetase GH3.8 OS=Oryza sativa subsp. indica GN=GH3.8 PE=2 SV=2
MSTRG.16245	TraesCS3D02G369300	C7	0.29	0.67	2.13	NA	NA
TraesCS6A02G420900	TraesCS6A02G420900	C7	-0.23	0.1	1.35	SHH2	Protein SAWADEE HOMEODOMAIN HOMOLOG 2 OS=Arabidopsis thaliana GN=SHH2 PE=2 SV=1
MSTRG.17369	MSTRG.17369	C7	0.51	0.63	1.07	NA	NA
MSTRG.6279	TraesCS2A02G357500	C7	-0.03	0.31	1.58	CG4495;micu-1	Calcium uptake protein 1 homolog, mitochondrial OS=Drosophila melanogaster GN=CG4495 PE=2 SV=1;Calcium uptake protein 1 homolog, mitochondrial OS=Caenorhabditis briggsae GN=micu-1 PE=3 SV=2
MSTRG.1100	TraesCS1A02G280700	C7	0.22	0.5	1.55	NA	NA
MSTRG.32973	TraesCS7A02G453600	C7	-1.36	-1.13	-0.28	NA	NA
MSTRG.12963	MSTRG.12963	C7	-1.74	-1.29	0.34	AtMg00030	Uncharacterized mitochondrial protein AtMg00030 OS=Arabidopsis thaliana GN=AtMg00030 PE=4 SV=1
MSTRG.33614	TraesCS7B02G129800	C7	0.02	0.28	1.23	TADA	tRNA(adenine(34)) deaminase, chloroplastic OS=Arabidopsis thaliana GN=TADA PE=1 SV=1
MSTRG.20981	TraesCS4D02G248000	C7	0.71	1.01	2.1	BGLU6	Beta-glucosidase 6 OS=Oryza sativa subsp. japonica GN=BGLU6 PE=1 SV=1;Beta-glucosidase 6 OS=Oryza sativa subsp. japonica GN=BGLU6 PE=1 SV=1
MSTRG.31204	TraesCS6D02G290400	C7	0.47	0.61	1.09	At2g23540	GDSL esterase/lipase At2g23540 OS=Arabidopsis thaliana GN=At2g23540 PE=2 SV=1
MSTRG.25302	TraesCS5D02G004100	C7	0.61	1.25	2.8	PINA	Puroindoline-A OS=Triticum aestivum GN=PINA PE=1 SV=2
MSTRG.33273	TraesCS7B02G010700	C7	-3.19	-2.43	-0.57	At5g45920	GDSL esterase/lipase At5g45920 OS=Arabidopsis thaliana GN=At5g45920 PE=2 SV=1
MSTRG.4112	TraesCS1D02G200300	C7	-0.25	0.11	1.03	At1g32090	CSC1-like protein At1g32090 OS=Arabidopsis thaliana GN=At1g32090 PE=1 SV=1
MSTRG.28800	TraesCS6B02G065600;TraesCS6B02G065578	C7	-6.8	-5.33	-1.67	-	Alpha/beta-gliadin A-III OS=Triticum aestivum PE=2 SV=1;Alpha/beta-gliadin A-III OS=Triticum aestivum PE=2 SV=1;Alpha/beta-gliadin A-III OS=Triticum aestivum PE=2 SV=1
MSTRG.8107	TraesCS2B02G320400	C7	-0.35	0.1	1.22	NA	NA
MSTRG.5721	TraesCS2A02G219100	C7	0.51	0.73	1.31	ICL	Isocitrate lyase OS=Oryza sativa subsp. japonica GN=ICL PE=1 SV=1;Isocitrate lyase OS=Oryza sativa subsp. japonica GN=ICL PE=1 SV=1
MSTRG.34714	TraesCS7B02G423200	C7	-0.31	0.15	1.36	CTR1	Serine/threonine-protein kinase CTR1 OS=Arabidopsis thaliana GN=CTR1 PE=1 SV=1;Serine/threonine-protein kinase CTR1 OS=Arabidopsis thaliana GN=CTR1 PE=1 SV=1
MSTRG.37309	MSTRG.37309	C7	-2.53	-1.82	0.08	TAR1-A	Protein TAR1 OS=Kluyveromyces lactis (strain ATCC 8585 / CBS 2359 / DSM 70799 / NBRC 1267 / NRRL Y-1140 / WM37) GN=TAR1-A PE=4 SV=2
MSTRG.18637	TraesCS4B02G062500	C7	0.11	0.41	1.19	CTSB;Ctsb	Cathepsin B OS=Macaca fascicularis GN=CTSB PE=2 SV=1;Cathepsin B OS=Rattus norvegicus GN=Ctsb PE=1 SV=2;Cathepsin B OS=Macaca fascicularis GN=CTSB PE=2 SV=1;Cathepsin B OS=Rattus norvegicus GN=Ctsb PE=1 SV=2;Cathepsin B OS=Macaca fascicularis GN=CTSB PE=2 SV=1;Cathepsin B OS=Rattus norvegicus GN=Ctsb PE=1 SV=2
TraesCS2B02G508900	TraesCS2B02G508900	C7	0.03	0.47	1.62	NA	NA
MSTRG.32687	TraesCS7A02G363600	C7	-0.09	0.33	1.39	Os06g0573600	Beta-galactosidase 9 OS=Oryza sativa subsp. japonica GN=Os06g0573600 PE=2 SV=1;Beta-galactosidase 9 OS=Oryza sativa subsp. japonica GN=Os06g0573600 PE=2 SV=1
MSTRG.3217	TraesCS1B02G426200	C7	-0.75	-0.1	1.56	HIP1	Probable E3 ubiquitin-protein ligase HIP1 OS=Oryza sativa subsp. japonica GN=HIP1 PE=1 SV=2;Probable E3 ubiquitin-protein ligase HIP1 OS=Oryza sativa subsp. japonica GN=HIP1 PE=1 SV=2;Probable E3 ubiquitin-protein ligase HIP1 OS=Oryza sativa subsp. japonica GN=HIP1 PE=1 SV=2;Probable E3 ubiquitin-protein ligase HIP1 OS=Oryza sativa subsp. japonica GN=HIP1 PE=1 SV=2;Probable E3 ubiquitin-protein l…
MSTRG.33429	TraesCS7B02G072100	C7	-0.89	0.1	2.65	NA	NA
TraesCS3B02G372300	TraesCS3B02G372300	C7	0.18	0.46	1.18	At2g38640	Protein LURP-one-related 8 OS=Arabidopsis thaliana GN=At2g38640 PE=2 SV=1
MSTRG.18022	TraesCS4A02G346900	C7	-2.27	-2.17	-1.91	At3g08680	Probable inactive receptor kinase At3g08680 OS=Arabidopsis thaliana GN=At3g08680 PE=1 SV=1
MSTRG.20208	TraesCS4D02G061400	C7	-0.07	0.27	1.14	CTSB;Ctsb	Cathepsin B OS=Macaca fascicularis GN=CTSB PE=2 SV=1;Cathepsin B OS=Rattus norvegicus GN=Ctsb PE=1 SV=2;Cathepsin B OS=Macaca fascicularis GN=CTSB PE=2 SV=1;Cathepsin B OS=Rattus norvegicus GN=Ctsb PE=1 SV=2;Cathepsin B OS=Rattus norvegicus GN=Ctsb PE=1 SV=2
MSTRG.11373	TraesCS3A02G109600	C7	-0.13	0.3	1.44	Os02g0677700	Zinc finger CCCH domain-containing protein 17 OS=Oryza sativa subsp. japonica GN=Os02g0677700 PE=2 SV=2;Zinc finger CCCH domain-containing protein 17 OS=Oryza sativa subsp. japonica GN=Os02g0677700 PE=2 SV=2
MSTRG.1492	TraesCS1A02G395800	C7	-0.13	0.36	1.64	NA	NA
MSTRG.22821	TraesCS5A02G402300	C7	-1.55	-1.24	-0.31	MEE14	CCG-binding protein 1 OS=Arabidopsis thaliana GN=MEE14 PE=1 SV=1
TraesCS3B02G011800	TraesCS3B02G011800	C7	-4.66	-4.1	-2.45	WSD1	O-acyltransferase WSD1 OS=Arabidopsis thaliana GN=WSD1 PE=2 SV=1;O-acyltransferase WSD1 OS=Arabidopsis thaliana GN=WSD1 PE=2 SV=1
MSTRG.18391	TraesCS4B02G000900	C7	0.1	0.35	1.07	NA	NA
MSTRG.20193	TraesCS4D02G056700	C7	0.2	0.57	1.68	DBR1	Lariat debranching enzyme OS=Oryza sativa subsp. japonica GN=DBR1 PE=2 SV=1;Lariat debranching enzyme OS=Oryza sativa subsp. japonica GN=DBR1 PE=2 SV=1;Lariat debranching enzyme OS=Oryza sativa subsp. japonica GN=DBR1 PE=2 SV=1
TraesCS7A02G273000	TraesCS7A02G273000	C7	0.69	0.96	1.76	NIP2	NEP1-interacting protein 2 OS=Arabidopsis thaliana GN=NIP2 PE=1 SV=1
MSTRG.1859	MSTRG.1859	C7	-0.72	-0.15	1.6	ART3	Putative uncharacterized protein ART3 OS=Saccharomyces cerevisiae (strain ATCC 204508 / S288c) GN=ART3 PE=5 SV=1;NA
MSTRG.6004	TraesCS2A02G288900	C7	0.24	0.51	1.35	PI21	Protein PYRICULARIA ORYZAE RESISTANCE 21 OS=Oryza sativa subsp. indica GN=PI21 PE=3 SV=1;Protein PYRICULARIA ORYZAE RESISTANCE 21 OS=Oryza sativa subsp. indica GN=PI21 PE=3 SV=1
MSTRG.1060	TraesCS1A02G271400	C7	-0.49	0.01	1.54	NA	NA
MSTRG.24738	MSTRG.24738	C7	1.2	1.36	1.85	OsI_14861	Senescence-specific cysteine protease SAG39 OS=Oryza sativa subsp. indica GN=OsI_14861 PE=3 SV=1
MSTRG.19436	TraesCS4B02G248600	C7	-0.13	0.26	1.33	BGLU6	Beta-glucosidase 6 OS=Oryza sativa subsp. japonica GN=BGLU6 PE=1 SV=1
MSTRG.24873	MSTRG.24873	C7	-0.27	0.16	1.34	SAP6	Zinc finger A20 and AN1 domain-containing stress-associated protein 6 OS=Oryza sativa subsp. japonica GN=SAP6 PE=2 SV=1;Zinc finger A20 and AN1 domain-containing stress-associated protein 6 OS=Oryza sativa subsp. japonica GN=SAP6 PE=2 SV=1
MSTRG.36516	TraesCS7D02G528800	C7	0.44	0.63	1.15	Dcaf8	DDB1- and CUL4-associated factor 8 OS=Mus musculus GN=Dcaf8 PE=1 SV=1
MSTRG.16130	TraesCS3D02G339600	C7	-1.62	-1.36	-0.64	PUB16	U-box domain-containing protein 16 OS=Arabidopsis thaliana GN=PUB16 PE=2 SV=1
MSTRG.5261	TraesCS2A02G101400	C7	-0.19	0.2	1.28	NAC92	NAC domain-containing protein 92 OS=Arabidopsis thaliana GN=NAC92 PE=1 SV=1
MSTRG.35220	TraesCS7D02G143200	C7	-0.12	0.5	2.27	ACX2	Acyl-coenzyme A oxidase 2, peroxisomal OS=Arabidopsis thaliana GN=ACX2 PE=1 SV=2
MSTRG.17917	TraesCS4A02G312200	C7	-0.19	0.23	1.39	NA	NA
TraesCS1D02G096400	TraesCS1D02G096400	C7	0.09	1.22	4.41	PER22	Peroxidase 22 OS=Arabidopsis thaliana GN=PER22 PE=1 SV=2
MSTRG.2805	TraesCS1B02G300600	C7	0.19	0.52	1.46	naat-A	Nicotianamine aminotransferase A OS=Hordeum vulgare GN=naat-A PE=1 SV=2
MSTRG.16625	TraesCS3D02G514700	C7	-0.11	0.31	1.54	Bx8	DIMBOA UDP-glucosyltransferase BX8 OS=Zea mays GN=Bx8 PE=1 SV=1
MSTRG.18040	MSTRG.18040	C7	-3.57	-2.94	-1.14	NA	NA
TraesCS3D02G238400	TraesCS3D02G238400	C7	0.13	0.49	1.34	NA	NA
TraesCS4B02G169000	TraesCS4B02G169000	C7	-1.13	-0.42	1.29	NA	NA
MSTRG.16829	TraesCS4A02G031700	C7	0.2	0.7	1.9	PNSB2	Photosynthetic NDH subunit of subcomplex B 2, chloroplastic OS=Arabidopsis thaliana GN=PNSB2 PE=2 SV=1
MSTRG.22602	TraesCS5A02G341000	C7	-0.39	0.05	1.1	ECH2	Enoyl-CoA hydratase 2, peroxisomal OS=Arabidopsis thaliana GN=ECH2 PE=1 SV=1
MSTRG.15390	TraesCS3D02G172300	C7	-2.59	-0.9	3.07	At5g54860	Probable folate-biopterin transporter 4 OS=Arabidopsis thaliana GN=At5g54860 PE=2 SV=1;Probable folate-biopterin transporter 4 OS=Arabidopsis thaliana GN=At5g54860 PE=2 SV=1
MSTRG.31402	TraesCS6D02G349800	C7	-0.46	0.02	1.14	NA	NA
[truncated: 635 more rows]
